# Supplementary material for: Molecular and spatial transcriptomic classification of midbrain dopamine neurons and their alterations in a LRRK2G2019S model of Parkinson’s disease
Source: bioRxiv. 2024 Dec 22:2024.06.06.597807. Preprint. [Version 4] doi: 10.1101/2024.06.06.597807 (PMC11185743; doi:10.1101/2024.06.06.597807)
Supplement: Supplement 2 [file media-2.xlsx]

## Sheet: Global DEGs (mutant vs wt)
Gene	p_val	avg_log2FC	pct.1	pct.2	p_val_adj
AC149090.1	0	1.51444	0.82	0.571	0
Gm42418	0	-0.725635	0.975	0.997	0
Malat1	1.04882e-266	0.200905	1	1	2.26586e-262
Mir124a-1hg	2.54332e-262	0.556538	0.808	0.677	5.4946e-258
Ube3a	1.75095e-222	0.29155	0.958	0.906	3.78276e-218
Syne1	1.83385e-213	-0.387844	0.935	0.965	3.96184e-209
Snhg9	1.60119e-172	1.41998	0.198	0.079	3.4592e-168
Dst	1.28206e-152	-0.235518	0.985	0.991	2.76976e-148
mt-Co3	1.34725e-151	0.441518	0.772	0.661	2.91059e-147
1700042O10Rik	1.06339e-133	0.391658	0.793	0.699	2.29734e-129
mt-Co1	1.41916e-133	0.415127	0.752	0.639	3.06594e-129
Macf1	4.26367e-132	-0.197703	0.991	0.995	9.21124e-128
Gm15398	7.71324e-127	0.504483	0.642	0.521	1.66637e-122
mt-Atp6	1.77282e-111	0.44154	0.651	0.538	3.82999e-107
Gm35188	1.5136e-108	0.420458	0.649	0.531	3.26997e-104
Epha5	3.64335e-107	0.231353	0.975	0.961	7.87109e-103
Ogt	4.28855e-107	0.303768	0.85	0.772	9.26498e-103
Gm15446	3.40953e-106	1.04245	0.189	0.095	7.36595e-102
Srsf5	4.57051e-106	0.396287	0.691	0.587	9.87414e-102
Leng9	9.38993e-99	0.390751	0.599	0.476	2.0286e-94
Gm12709	5.20083e-97	0.713593	0.306	0.197	1.12359e-92
Cdh8	3.66724e-94	0.31164	0.899	0.856	7.9227e-90
Ank3	3.89867e-94	-0.181857	0.989	0.993	8.42268e-90
Fam129a	4.95689e-93	1.06806	0.2	0.11	1.07089e-88
4930419G24Rik	1.85937e-90	0.503611	0.486	0.379	4.01699e-86
Cmip	1.14455e-88	-0.317806	0.731	0.793	2.47269e-84
Ror2	3.40584e-84	1.07368	0.237	0.148	7.35797e-80
Wsb1	3.42034e-84	0.301071	0.789	0.715	7.38931e-80
Gm26917	8.98837e-84	-0.245115	0.903	0.935	1.94185e-79
Lsamp	4.08733e-82	-0.146986	0.998	0.998	8.83026e-78
P2ry14	1.0262e-80	0.451397	0.533	0.431	2.21699e-76
Luc7l2	1.00269e-79	0.182627	0.976	0.957	2.16621e-75
Lncpint	1.89857e-78	-0.201804	0.955	0.963	4.10167e-74
Ptprn2	3.78341e-78	-0.166318	0.985	0.989	8.17369e-74
Gm47283	1.9506e-77	-0.451869	0.446	0.546	4.21409e-73
Rbm39	1.57764e-76	0.240838	0.872	0.817	3.40833e-72
Robo2	4.70112e-76	0.166473	0.989	0.981	1.01563e-71
Gm15680	9.51548e-76	0.490017	0.414	0.312	2.05572e-71
Slc24a5	2.76462e-75	0.486522	0.487	0.391	5.97268e-71
Gm45645	9.44415e-74	0.422283	0.455	0.349	2.04031e-69
mt-Cytb	5.01085e-73	0.567017	0.337	0.24	1.08254e-68
Nfkb2	9.67186e-73	0.825704	0.186	0.108	2.08951e-68
Frmd4a	1.02072e-72	-0.126398	0.998	0.999	2.20516e-68
Gm20642	5.1558e-72	0.253536	0.711	0.62	1.11386e-67
Gm41505	1.3474e-71	0.455624	0.456	0.355	2.91092e-67
Cadm2	1.65089e-71	0.168174	1	1	3.56659e-67
Mycbp2	3.60728e-69	-0.137264	0.993	0.995	7.79318e-65
mt-Nd4	8.08416e-68	0.417027	0.486	0.388	1.7465e-63
AC160336.1	1.20821e-66	0.894924	0.149	0.081	2.61022e-62
D030068K23Rik	1.06341e-64	0.478314	0.373	0.278	2.29739e-60
Slc35f1	1.48473e-64	0.183959	0.957	0.932	3.20761e-60
Zfhx3	2.79378e-64	-0.162209	0.981	0.978	6.03568e-60
Ddx5	2.29311e-62	0.269561	0.763	0.694	4.95403e-58
Hdac9	2.43948e-61	0.158888	0.983	0.978	5.27026e-57
Gm4258	3.1765e-61	0.234243	0.802	0.723	6.8625e-57
Nrg3os	3.30606e-61	0.336383	0.59	0.501	7.14241e-57
Ntng1	3.24479e-60	0.265023	0.591	0.488	7.01004e-56
Rab26os	1.13679e-59	0.76989	0.176	0.107	2.45593e-55
Gm26936	1.45513e-59	0.404499	0.387	0.293	3.14366e-55
Snrpf	2.30367e-59	0.76686	0.166	0.098	4.97684e-55
Mapk10	3.2499e-59	-0.198959	0.883	0.917	7.02108e-55
Ntrk3	4.88342e-59	-0.262213	0.696	0.765	1.05501e-54
Pcdh15	1.28012e-58	0.18758	0.937	0.913	2.76557e-54
Lrp1b	1.56085e-58	0.196587	0.993	0.992	3.37207e-54
Ctnna3	6.55383e-56	0.282965	0.665	0.587	1.41589e-51
Gm47271	6.88065e-56	0.438197	0.397	0.308	1.48649e-51
Ahi1	6.93676e-56	-0.17695	0.951	0.964	1.49862e-51
Gm37459	9.17485e-56	0.390872	0.422	0.335	1.98213e-51
1810034E14Rik	2.78832e-55	0.479957	0.301	0.217	6.02389e-51
Sfxn3	3.26655e-55	0.514444	0.305	0.223	7.05707e-51
Gria2	1.0476e-53	0.120839	0.995	0.991	2.26323e-49
Trpm3	1.33863e-53	-0.307724	0.841	0.867	2.89197e-49
Fgfr2	1.80599e-53	0.200491	0.813	0.745	3.90167e-49
Kcnq1ot1	1.80689e-53	-0.171896	0.917	0.944	3.9036e-49
Gm46367	2.34083e-53	0.497423	0.306	0.225	5.05713e-49
Xkr6	8.65334e-53	-0.190404	0.867	0.893	1.86947e-48
Cdh11	9.04102e-53	0.21444	0.803	0.732	1.95322e-48
Acer2	2.81224e-52	1.00995	0.132	0.076	6.07557e-48
Cntn4	3.42791e-52	0.219512	0.832	0.778	7.40566e-48
Camta1	4.11245e-52	-0.225213	0.8	0.841	8.88454e-48
Dnmt3a	4.28989e-51	-0.21115	0.787	0.823	9.26789e-47
Sez6l	4.31564e-51	-0.211997	0.846	0.875	9.32351e-47
Dlgap2	5.57548e-51	-0.347731	0.544	0.613	1.20453e-46
Gm13269	6.72047e-51	0.387783	0.399	0.314	1.45189e-46
mt-Nd2	1.09104e-50	0.43397	0.341	0.259	2.35709e-46
Celf4	2.94078e-50	-0.134399	0.984	0.985	6.35325e-46
Kmt2a	8.85653e-50	-0.197013	0.857	0.889	1.91336e-45
Dscam	1.86966e-49	-0.103372	0.999	1	4.03921e-45
Gm26873	5.9902e-49	0.582842	0.244	0.172	1.29412e-44
Phactr1	1.04408e-48	-0.315625	0.598	0.665	2.25563e-44
Taco1	8.55621e-48	-0.43879	0.31	0.385	1.84848e-43
Agap1	1.5283e-47	-0.248976	0.695	0.746	3.30174e-43
Atp1a3	8.87791e-47	-0.245547	0.682	0.733	1.91798e-42
Prpf4b	1.11144e-46	0.194643	0.836	0.79	2.40116e-42
Mat2a	1.25575e-46	0.294817	0.593	0.516	2.71292e-42
Acp1	2.73972e-46	0.345529	0.51	0.435	5.91889e-42
mt-Nd1	7.05908e-45	0.39696	0.367	0.289	1.52504e-40
Gse1	1.19348e-44	-0.255161	0.647	0.701	2.57839e-40
Unc5d	1.45425e-44	-0.432177	0.341	0.416	3.14176e-40
Cplx1	1.8813e-44	0.275779	0.585	0.504	4.06437e-40
Cpne4	3.89914e-44	0.192376	0.845	0.796	8.42371e-40
Ptprz1	1.14707e-43	0.197268	0.842	0.793	2.47814e-39
A330023F24Rik	1.86102e-43	0.14885	0.924	0.902	4.02055e-39
Grm7	2.46754e-43	-0.26957	0.674	0.732	5.33088e-39
3110021N24Rik	2.12564e-42	0.341919	0.404	0.326	4.59224e-38
Slc18a2	3.17236e-42	0.146044	0.947	0.922	6.85356e-38
Rere	3.24292e-42	-0.135931	0.963	0.972	7.00601e-38
5330438D12Rik	5.39359e-42	0.225512	0.609	0.533	1.16523e-37
Dgki	1.0378e-41	-0.195101	0.894	0.92	2.24207e-37
Gm16183	1.2214e-41	0.255174	0.633	0.558	2.63871e-37
Gpc6	1.4009e-41	-0.198888	0.929	0.935	3.02651e-37
Gnao1	3.336e-41	-0.222803	0.711	0.751	7.20709e-37
Rsrp1	1.26001e-40	0.169742	0.935	0.922	2.72213e-36
Ntrk2	1.32055e-40	-0.198651	0.87	0.89	2.85292e-36
Snhg3	1.80859e-40	0.754248	0.121	0.072	3.90727e-36
Snhg11	1.97941e-40	0.0530826	1	1	4.27633e-36
Gm15261	4.26063e-40	0.373317	0.371	0.298	9.20467e-36
Rbfox3	8.19298e-40	-0.268282	0.584	0.639	1.77001e-35
Schip1	1.06786e-39	-0.0890367	0.995	0.995	2.307e-35
Sik3	1.10059e-39	-0.211921	0.777	0.806	2.37771e-35
C79798	3.04242e-39	0.365889	0.379	0.306	6.57284e-35
Gm16599	3.65506e-39	0.302556	0.418	0.341	7.8964e-35
Gm36975	5.21035e-39	0.216375	0.561	0.48	1.12564e-34
Adamts6	6.3205e-39	0.280207	0.589	0.522	1.36548e-34
Nr6a1os	6.51059e-39	0.419333	0.266	0.198	1.40655e-34
Tenm2	1.27725e-38	0.213258	0.929	0.92	2.75938e-34
Gm19710	2.53658e-38	0.41386	0.277	0.209	5.48003e-34
Ryr2	3.28049e-38	-0.386551	0.347	0.416	7.08717e-34
Dcc	4.02941e-38	0.0887786	0.999	0.996	8.70513e-34
Serpine2	4.06995e-38	0.31154	0.466	0.391	8.79272e-34
Sox6	5.96923e-38	0.235072	0.552	0.471	1.28959e-33
B430010I23Rik	1.21648e-37	0.442783	0.269	0.204	2.62809e-33
Gm49226	1.31335e-37	0.501468	0.21	0.15	2.83735e-33
Rims1	1.31404e-37	0.087653	0.999	0.999	2.83885e-33
Cacna1c	1.53328e-37	-0.170868	0.907	0.925	3.3125e-33
March1	1.55491e-37	0.172381	0.892	0.859	3.35922e-33
Negr1	1.61167e-37	-0.265256	0.841	0.861	3.48184e-33
Ksr2	2.54661e-37	-0.22478	0.688	0.73	5.50169e-33
Snap25	4.0767e-37	0.0987876	0.981	0.973	8.8073e-33
H2afz	4.88733e-37	0.637639	0.145	0.094	1.05586e-32
Gm32509	1.53687e-36	0.270529	0.575	0.509	3.32025e-32
Trio	1.80974e-36	-0.192642	0.775	0.802	3.90976e-32
Gm13963	1.95678e-36	0.41778	0.275	0.21	4.22742e-32
Fam184a	2.46301e-36	0.149108	0.899	0.868	5.32109e-32
Lmo3	3.25482e-36	0.317896	0.44	0.369	7.03171e-32
Tmtc2	1.13888e-35	0.218085	0.66	0.59	2.46043e-31
Cntn5	1.23678e-35	0.185395	0.718	0.659	2.67193e-31
Gm28370	1.59036e-35	0.595963	0.147	0.097	3.43582e-31
Dock2	5.52641e-35	0.414136	0.264	0.201	1.19393e-30
6530409C15Rik	5.73057e-35	0.438415	0.219	0.16	1.23803e-30
mt-Co2	7.2943e-35	0.298007	0.481	0.415	1.57586e-30
Chsy3	1.36167e-34	-0.527023	0.236	0.296	2.94175e-30
Gm49417	1.66416e-34	0.516972	0.178	0.124	3.59524e-30
Gm49521	1.86843e-34	0.557104	0.16	0.109	4.03656e-30
Grid2	2.00279e-34	-0.27183	0.549	0.615	4.32683e-30
Tnik	2.39313e-34	-0.379886	0.394	0.453	5.17011e-30
Olfm3	2.57828e-34	0.184855	0.729	0.658	5.57013e-30
Slc44a5	2.93521e-34	-0.359411	0.378	0.44	6.34124e-30
Gm20275	3.33927e-34	0.209048	0.539	0.467	7.21417e-30
Slc6a3	4.36117e-34	0.143908	0.856	0.796	9.42186e-30
Gm38134	6.24947e-34	0.477297	0.206	0.15	1.35014e-29
Cmss1	6.91044e-34	-0.281515	0.471	0.531	1.49293e-29
P2ry12	7.44058e-34	0.388677	0.268	0.205	1.60746e-29
Kcnh7	7.72042e-34	-0.369567	0.311	0.377	1.66792e-29
1700008O03Rik	9.26489e-34	0.467746	0.225	0.167	2.00159e-29
Snhg4	1.37046e-33	0.533947	0.176	0.123	2.96075e-29
Bcas3os1	2.13647e-33	0.460119	0.207	0.15	4.61562e-29
Srrm2	2.80439e-33	-0.149977	0.91	0.924	6.0586e-29
Mir100hg	2.99113e-33	0.108188	0.987	0.98	6.46203e-29
Myl6	3.7585e-33	0.326164	0.431	0.367	8.11987e-29
Gm26724	1.07878e-32	0.416659	0.265	0.204	2.3306e-28
Eaf2	1.28951e-32	0.401218	0.263	0.201	2.78586e-28
Tek	3.10662e-32	0.575485	0.153	0.104	6.71153e-28
Gm28198	3.14222e-32	0.424996	0.263	0.204	6.78846e-28
Sgcz	3.26725e-32	0.121479	0.975	0.971	7.05857e-28
Kalrn	3.69133e-32	-0.174892	0.815	0.841	7.97475e-28
Celf3	3.87516e-32	0.31413	0.408	0.342	8.3719e-28
Kcnip4	4.1513e-32	0.0954016	0.995	0.995	8.96846e-28
Fstl5	5.63099e-32	-0.243851	0.551	0.611	1.21652e-27
Cplane1	5.63828e-32	-0.179108	0.78	0.807	1.21809e-27
Gm5089	5.80483e-32	0.449151	0.228	0.171	1.25408e-27
Plxna4	6.93429e-32	-0.173696	0.855	0.875	1.49808e-27
Fgf12	7.44917e-32	-0.108905	0.985	0.991	1.60932e-27
Tmem126a	7.81732e-32	0.401811	0.261	0.202	1.68885e-27
Gm45904	9.88904e-32	0.336275	0.307	0.244	2.13643e-27
Ftl1-ps1	1.39436e-31	-0.540051	0.129	0.179	3.01238e-27
mt-Atp8	1.44311e-31	0.603467	0.132	0.088	3.1177e-27
Sdk1	2.0152e-31	-0.202476	0.842	0.86	4.35364e-27
Map1b	2.19978e-31	-0.125512	0.941	0.952	4.75241e-27
Gm15614	2.21334e-31	0.420491	0.222	0.166	4.78171e-27
Plpp4	2.52531e-31	-0.464863	0.203	0.26	5.45568e-27
Ankrd12	3.04277e-31	-0.176305	0.804	0.83	6.57359e-27
Gm11817	4.55634e-31	0.456567	0.199	0.146	9.84352e-27
Magi1	4.57536e-31	-0.134938	0.958	0.965	9.8846e-27
Sgcd	4.5794e-31	-0.162892	0.976	0.975	9.89335e-27
mt-Nd5	6.85086e-31	0.509044	0.16	0.112	1.48006e-26
Grm8	1.43057e-30	-0.411011	0.332	0.391	3.0906e-26
A330008L17Rik	1.84076e-30	0.180184	0.723	0.655	3.97678e-26
Lmo4	2.15424e-30	0.383201	0.271	0.212	4.65402e-26
Galntl6	2.18395e-30	0.105732	0.996	0.995	4.7182e-26
Dancr	2.61817e-30	0.417902	0.254	0.197	5.65629e-26
Gpatch8	3.12425e-30	0.121509	0.935	0.913	6.74963e-26
Golga4	3.17409e-30	-0.264223	0.488	0.542	6.8573e-26
Grik3	4.02398e-30	-0.207255	0.736	0.763	8.6934e-26
4933411O13Rik	4.07268e-30	0.529908	0.156	0.109	8.79862e-26
4930570B17Rik	4.25401e-30	0.352197	0.289	0.229	9.19037e-26
Gm19522	4.53859e-30	0.594493	0.127	0.084	9.80516e-26
Prkn	6.98661e-30	-0.114442	0.968	0.976	1.50939e-25
4930545L23Rik	1.14808e-29	0.460076	0.192	0.141	2.48031e-25
Aldh1a1	1.29234e-29	0.296888	0.363	0.297	2.79197e-25
Tmem39a	1.89599e-29	0.609672	0.124	0.082	4.0961e-25
Gsdme	2.05648e-29	0.334305	0.407	0.349	4.44283e-25
4921518K17Rik	2.59664e-29	0.356103	0.278	0.219	5.60977e-25
Col11a1	3.89716e-29	0.306275	0.459	0.398	8.41943e-25
1700111E14Rik	4.37904e-29	0.327523	0.295	0.234	9.46048e-25
Eif2s3y	4.45051e-29	0.383527	0.288	0.231	9.61489e-25
Shisa9	5.1189e-29	-0.20091	0.792	0.807	1.10589e-24
Ifi35	5.47094e-29	0.51484	0.186	0.136	1.18194e-24
Col25a1	7.14162e-29	0.141454	0.743	0.678	1.54287e-24
Gm45025	8.05238e-29	0.639398	0.113	0.073	1.73964e-24
Elavl2	1.04543e-28	0.126579	0.936	0.92	2.25856e-24
Ptbp2	1.24511e-28	0.191875	0.686	0.631	2.68993e-24
Adgrb3	2.14139e-28	0.0732274	1	0.999	4.62626e-24
Vav3	2.36735e-28	0.273265	0.439	0.378	5.11442e-24
mt-Nd4l	2.93608e-28	0.586308	0.132	0.089	6.34311e-24
Poglut1	3.08114e-28	0.482447	0.168	0.121	6.65649e-24
Lrrc19	3.09882e-28	0.554068	0.133	0.09	6.69469e-24
Platr31	3.27009e-28	0.548476	0.137	0.093	7.06469e-24
Dpysl2	3.27724e-28	-0.209249	0.629	0.67	7.08016e-24
Klhl13	3.34626e-28	0.260767	0.483	0.421	7.22925e-24
4930557K07Rik	3.5776e-28	0.500022	0.158	0.112	7.72904e-24
Gm11659	3.8466e-28	0.380832	0.248	0.192	8.31019e-24
Atrnl1	4.07643e-28	-0.217697	0.637	0.676	8.80673e-24
Gm15787	4.55778e-28	0.492419	0.151	0.106	9.84663e-24
Zfas1	4.58639e-28	0.510456	0.161	0.114	9.90844e-24
Grin2a	4.70202e-28	-0.196015	0.777	0.806	1.01582e-23
Fbxl12os	4.94851e-28	0.476109	0.178	0.129	1.06908e-23
Elavl4	5.56525e-28	0.132198	0.887	0.848	1.20232e-23
Micu3	5.96038e-28	0.198894	0.642	0.585	1.28768e-23
Ntm	6.55174e-28	0.163109	0.807	0.768	1.41544e-23
Alcam	6.93043e-28	-0.27018	0.543	0.587	1.49725e-23
Nav1	9.45371e-28	-0.130589	0.912	0.928	2.04238e-23
Gm32250	1.56273e-27	0.396964	0.23	0.177	3.37612e-23
Cers4	2.08333e-27	-0.195433	0.662	0.698	4.50083e-23
Gm49179	2.09577e-27	0.476327	0.162	0.116	4.5277e-23
Satb1	3.19951e-27	0.177477	0.654	0.588	6.91222e-23
En1	3.24854e-27	0.289217	0.411	0.351	7.01815e-23
Ttc3	3.75105e-27	-0.117691	0.952	0.962	8.10377e-23
4833422C13Rik	4.05298e-27	0.45752	0.178	0.13	8.75607e-23
Smyd3	4.82485e-27	-0.170079	0.82	0.839	1.04236e-22
Pabpc4	5.96672e-27	0.327458	0.294	0.236	1.28905e-22
Pex5l	6.79747e-27	0.150838	0.835	0.8	1.46853e-22
Klhl29	6.95226e-27	-0.17327	0.799	0.822	1.50197e-22
Adamtsl1	7.81632e-27	0.12768	0.822	0.776	1.68864e-22
Gm50152	8.27658e-27	0.404593	0.205	0.154	1.78807e-22
Vcan	8.77443e-27	0.496236	0.18	0.134	1.89563e-22
Cyyr1	8.84025e-27	0.337403	0.296	0.239	1.90985e-22
Mir124-2hg	9.82557e-27	0.261643	0.459	0.399	2.12272e-22
Cntn6	1.43467e-26	0.184978	0.676	0.62	3.09945e-22
Myt1l	1.64594e-26	-0.129676	0.916	0.928	3.5559e-22
Gm37240	1.73911e-26	0.199957	0.545	0.479	3.75717e-22
Sorcs3	1.76472e-26	-0.423915	0.289	0.342	3.81249e-22
Leng8	1.92669e-26	0.201206	0.577	0.515	4.16242e-22
Colgalt2	2.61056e-26	0.272083	0.388	0.326	5.63986e-22
Gm31763	2.72948e-26	0.519205	0.148	0.105	5.89678e-22
6720427I07Rik	3.2142e-26	0.39181	0.236	0.185	6.94396e-22
Cdh4	3.42795e-26	-0.310579	0.518	0.559	7.40573e-22
Ggact	4.77403e-26	0.291897	0.364	0.305	1.03138e-21
Apc	8.03125e-26	-0.145136	0.808	0.834	1.73507e-21
Ndst3	8.44466e-26	-0.283536	0.366	0.422	1.82439e-21
Gm28379	1.05474e-25	0.313905	0.267	0.211	2.27866e-21
Gm11250	1.16513e-25	0.653221	0.102	0.066	2.51716e-21
Gm28376	1.41868e-25	0.471371	0.181	0.135	3.06491e-21
Nfasc	1.53725e-25	-0.165424	0.725	0.757	3.32109e-21
Sycp2	1.59324e-25	0.404225	0.208	0.159	3.44204e-21
Gm20319	1.76613e-25	0.441179	0.165	0.12	3.81555e-21
Gm50013	2.28222e-25	0.451003	0.166	0.121	4.93051e-21
A330032B11Rik	2.40297e-25	0.513053	0.138	0.097	5.19138e-21
Idh3b	3.42294e-25	0.462348	0.163	0.119	7.39491e-21
Slc16a4	3.79419e-25	0.431535	0.16	0.116	8.19696e-21
Mdn1	4.8421e-25	-0.208682	0.578	0.623	1.04609e-20
Rasgef1b	5.49971e-25	-0.1629	0.781	0.811	1.18816e-20
Tra2a	5.74335e-25	0.139811	0.818	0.775	1.24079e-20
Gabbr2	5.9138e-25	-0.162636	0.808	0.831	1.27762e-20
Nrxn2	6.11205e-25	-0.213969	0.574	0.616	1.32045e-20
Atxn2l	7.26635e-25	0.239494	0.43	0.369	1.56982e-20
Lix1	8.09501e-25	0.19417	0.541	0.476	1.74885e-20
Sergef	9.71831e-25	-0.291546	0.377	0.429	2.09954e-20
Caln1	2.23222e-24	0.1259	0.833	0.786	4.8225e-20
St6gal2	2.71514e-24	0.242297	0.465	0.407	5.86579e-20
Gm28375	2.87444e-24	0.316572	0.261	0.208	6.20994e-20
Rgs6	3.01718e-24	0.10867	0.863	0.816	6.51831e-20
Tmem178b	3.41957e-24	-0.0865429	0.996	0.995	7.38763e-20
Clk1	4.71913e-24	0.195026	0.599	0.544	1.01952e-19
Gm20641	4.74269e-24	0.527148	0.108	0.072	1.02461e-19
Gm17106	5.64068e-24	0.248815	0.388	0.33	1.21861e-19
Vwa5b1	6.40324e-24	-0.437328	0.214	0.261	1.38336e-19
Sumo2	6.47918e-24	0.346734	0.245	0.195	1.39976e-19
Rmst	6.80072e-24	-0.26177	0.427	0.476	1.46923e-19
Tardbp	7.14525e-24	0.229034	0.46	0.401	1.54366e-19
Pacsin1	7.31578e-24	-0.172211	0.664	0.695	1.5805e-19
Aak1	7.79223e-24	-0.167338	0.737	0.757	1.68343e-19
Atp11b	1.00233e-23	0.191549	0.59	0.533	2.16544e-19
Ankrd11	1.20078e-23	-0.166464	0.703	0.732	2.59416e-19
Gm16552	1.21847e-23	0.392418	0.192	0.146	2.63238e-19
Adamts2	1.24023e-23	-0.693137	0.071	0.104	2.6794e-19
Gm14377	1.35795e-23	0.44821	0.158	0.116	2.93371e-19
Trim2	1.58439e-23	-0.175863	0.742	0.77	3.42292e-19
Car11	1.65934e-23	0.407405	0.192	0.147	3.58485e-19
Gm44686	1.83016e-23	0.462279	0.148	0.107	3.95389e-19
Pclo	2.53242e-23	-0.0876121	0.986	0.987	5.47103e-19
Grik1	3.15104e-23	0.327716	0.48	0.431	6.80752e-19
Gm15283	3.67683e-23	0.396044	0.193	0.147	7.94342e-19
Sorcs1	4.27332e-23	-0.519243	0.158	0.202	9.23209e-19
Immp2l	4.65166e-23	0.129719	0.875	0.843	1.00494e-18
Gucy1a2	6.83479e-23	-0.2695	0.424	0.472	1.47659e-18
Abr	6.95956e-23	-0.168904	0.692	0.722	1.50354e-18
Srsf2	7.16861e-23	0.210697	0.496	0.437	1.54871e-18
Gm42439	7.38971e-23	0.302636	0.292	0.24	1.59647e-18
Pak7	7.73806e-23	-0.263935	0.439	0.489	1.67173e-18
Kras	8.53037e-23	0.274012	0.343	0.288	1.8429e-18
Lrrn2	8.86554e-23	-0.284196	0.329	0.382	1.91531e-18
Lncbate1	9.11279e-23	0.270913	0.286	0.233	1.96873e-18
Kcns3	9.85417e-23	0.237725	0.411	0.354	2.12889e-18
Rbis	1.0503e-22	0.342082	0.237	0.188	2.26907e-18
C130071C03Rik	1.09185e-22	0.203249	0.53	0.472	2.35883e-18
Glra2	1.2333e-22	-0.418874	0.172	0.218	2.66442e-18
Ephb2	1.29683e-22	-0.259638	0.447	0.491	2.80167e-18
Dtnbos	1.31924e-22	0.365282	0.195	0.15	2.85008e-18
Ripor2	1.32402e-22	0.209847	0.471	0.413	2.86042e-18
Fndc9	1.9673e-22	0.322821	0.286	0.236	4.25015e-18
Pbx3	2.05387e-22	0.0929138	0.953	0.928	4.43718e-18
Cpsf6	2.0725e-22	0.183867	0.612	0.559	4.47743e-18
Kcnh5	2.11357e-22	-0.460472	0.196	0.241	4.56616e-18
Acot7	2.78448e-22	-0.245668	0.411	0.461	6.01558e-18
Uty	2.80308e-22	0.245807	0.365	0.308	6.05578e-18
Atp5k	2.86209e-22	0.530329	0.117	0.081	6.18326e-18
Gm1992	4.35319e-22	0.233525	0.39	0.335	9.40462e-18
Gm11149	4.8856e-22	0.183577	0.465	0.406	1.05548e-17
Ctif	9.65513e-22	-0.207507	0.531	0.574	2.08589e-17
Ephb1	1.1211e-21	-0.529061	0.133	0.173	2.42203e-17
Iqsec1	1.45006e-21	-0.186104	0.637	0.669	3.13271e-17
Nav2	1.45113e-21	-0.105524	0.949	0.955	3.13502e-17
Hnrnpk	1.48259e-21	0.330487	0.261	0.213	3.203e-17
Hnrnpa2b1	1.78554e-21	0.196459	0.555	0.503	3.85748e-17
Ythdf3	1.96339e-21	0.214904	0.506	0.453	4.24172e-17
2410006H16Rik	2.19264e-21	0.577606	0.104	0.072	4.73698e-17
Tanc2	2.2064e-21	-0.107464	0.936	0.948	4.76671e-17
Gpcpd1	2.26368e-21	0.186923	0.565	0.51	4.89046e-17
Zmynd8	2.35983e-21	-0.156359	0.742	0.762	5.09817e-17
Gm27153	3.09636e-21	0.394596	0.17	0.129	6.68937e-17
Brinp1	3.22989e-21	0.153888	0.747	0.704	6.97786e-17
Bnc2	3.34358e-21	0.109513	0.818	0.754	7.22346e-17
Spock3	3.38147e-21	-0.214594	0.543	0.59	7.30533e-17
Gm49267	3.49589e-21	0.431842	0.175	0.134	7.55251e-17
Ccnt2	3.6164e-21	0.182846	0.605	0.557	7.81286e-17
Epb41l1	3.99309e-21	-0.133228	0.784	0.811	8.62668e-17
Hnrnph1	4.43327e-21	0.21003	0.486	0.431	9.57764e-17
Mkln1os	4.65641e-21	0.375339	0.183	0.141	1.00597e-16
Gnas	4.74669e-21	-0.187342	0.763	0.786	1.02548e-16
Stard13	4.94099e-21	-0.682352	0.077	0.109	1.06745e-16
Gls	5.43388e-21	0.106661	0.913	0.888	1.17394e-16
Trerf1	5.50211e-21	-0.180449	0.673	0.698	1.18868e-16
Brip1os	6.77789e-21	0.27378	0.3	0.249	1.4643e-16
Yae1d1	7.14245e-21	0.419445	0.179	0.137	1.54305e-16
Strbp	7.62079e-21	0.0897608	0.971	0.963	1.6464e-16
Gm30054	9.54584e-21	0.376584	0.194	0.151	2.06228e-16
Kcnip1	1.0906e-20	-0.373583	0.194	0.239	2.35613e-16
Zcchc9	1.133e-20	0.375643	0.184	0.142	2.44773e-16
1700080N15Rik	1.14323e-20	0.501524	0.113	0.079	2.46984e-16
Gm16000	1.20226e-20	0.532616	0.105	0.072	2.59736e-16
5330434G04Rik	1.22896e-20	0.0973544	0.94	0.923	2.65505e-16
Aff3	1.24906e-20	-0.178224	0.624	0.66	2.69848e-16
Lrrc3b	1.26204e-20	0.118549	0.816	0.766	2.72652e-16
Cdr1os	1.49475e-20	0.0799863	0.984	0.977	3.22926e-16
4921534H16Rik	1.76713e-20	0.272008	0.431	0.384	3.81771e-16
Rps27	1.85235e-20	0.50015	0.123	0.088	4.00182e-16
Orc1	2.20197e-20	0.510364	0.13	0.094	4.75713e-16
Klhl1	2.5717e-20	0.086407	0.979	0.968	5.5559e-16
Gm20404	3.22988e-20	0.41674	0.162	0.123	6.97784e-16
Gm19461	3.58796e-20	0.374686	0.177	0.136	7.75142e-16
4932443L11Rik	4.07886e-20	0.346476	0.201	0.158	8.81197e-16
Cdh13	4.16185e-20	-0.194649	0.824	0.832	8.99126e-16
Gm41609	4.28291e-20	0.459221	0.135	0.099	9.2528e-16
Impdh1	4.3104e-20	0.383652	0.18	0.139	9.3122e-16
Hacd4	6.16683e-20	0.370675	0.158	0.119	1.33228e-15
Mycbp	7.45815e-20	0.283166	0.301	0.253	1.61126e-15
Pde8b	7.8485e-20	-0.306029	0.292	0.339	1.69559e-15
Macrod2os1	8.90741e-20	0.192018	0.337	0.283	1.92436e-15
Ptpn5	9.7149e-20	0.168715	0.649	0.602	2.09881e-15
Srsf6	9.75746e-20	0.273256	0.319	0.27	2.108e-15
Gm17227	1.09248e-19	0.361881	0.183	0.142	2.36019e-15
Rps29	1.09259e-19	0.448763	0.141	0.104	2.36043e-15
Pcdh9	1.19071e-19	-0.176376	0.919	0.932	2.57242e-15
Baiap3	1.21361e-19	-0.413668	0.17	0.211	2.62189e-15
Kansl1l	1.24291e-19	0.162356	0.6	0.547	2.68519e-15
Gm15952	1.36375e-19	0.301634	0.227	0.182	2.94624e-15
Macrod2	1.5682e-19	0.0733757	0.996	0.997	3.38793e-15
mt-Nd3	1.58803e-19	0.351872	0.204	0.162	3.43077e-15
Gm48383	1.70371e-19	0.412953	0.159	0.12	3.6807e-15
Kcnab1	1.83256e-19	-0.247679	0.382	0.431	3.95907e-15
Ssbp3	1.88163e-19	-0.250584	0.399	0.444	4.06508e-15
Pabpn1	1.90849e-19	0.132064	0.771	0.731	4.12311e-15
Akap9	2.05725e-19	-0.156383	0.732	0.752	4.44448e-15
Mapk8	2.35242e-19	0.186432	0.528	0.477	5.08217e-15
Plxnc1	2.38265e-19	-0.357898	0.206	0.25	5.14747e-15
Nrg1	2.67108e-19	0.0864698	0.978	0.972	5.77061e-15
Flrt3	2.81673e-19	0.171172	0.47	0.414	6.08526e-15
1700109K24Rik	2.85331e-19	0.316541	0.189	0.147	6.16429e-15
Hccs	3.09304e-19	0.411865	0.151	0.114	6.6822e-15
Zfp445	3.21536e-19	0.152061	0.649	0.602	6.94647e-15
Drg1	3.58558e-19	0.221749	0.407	0.356	7.74629e-15
Tifa	3.68489e-19	0.345588	0.171	0.131	7.96083e-15
Csmd1	3.69304e-19	-0.0404453	1	0.999	7.97844e-15
Snhg8	3.78272e-19	0.363427	0.176	0.136	8.17219e-15
Gm13052	4.29072e-19	-0.249816	0.392	0.437	9.26966e-15
Ddx3y	4.80788e-19	0.363544	0.187	0.146	1.03869e-14
Qk	5.16508e-19	0.160144	0.636	0.583	1.11586e-14
Zim3	5.86086e-19	0.505508	0.109	0.077	1.26618e-14
Thsd7b	6.52576e-19	-0.277527	0.317	0.365	1.40983e-14
Srgap3	7.40892e-19	-0.118526	0.825	0.847	1.60062e-14
Th	7.44496e-19	0.193421	0.554	0.506	1.60841e-14
Gm48512	7.50163e-19	0.290364	0.282	0.236	1.62065e-14
Ror1	7.6031e-19	0.337275	0.214	0.171	1.64257e-14
Ppp2r2b	7.98454e-19	-0.095345	0.961	0.963	1.72498e-14
Gm26658	8.30562e-19	0.394526	0.147	0.11	1.79435e-14
Gm50232	8.60029e-19	0.394539	0.151	0.114	1.85801e-14
Gm17231	9.28571e-19	0.424748	0.136	0.1	2.00609e-14
Epha7	9.55378e-19	0.212627	0.457	0.408	2.064e-14
Kcnd2	1.3176e-18	-0.153693	0.756	0.792	2.84655e-14
1700084C06Rik	1.33686e-18	0.31591	0.208	0.166	2.88815e-14
Galnt16	1.54696e-18	-0.396396	0.194	0.234	3.34205e-14
Lyn	1.57688e-18	0.318086	0.209	0.167	3.40669e-14
Etv5	1.62931e-18	0.173593	0.533	0.48	3.51997e-14
Nrg2	1.6772e-18	-0.159786	0.635	0.665	3.62341e-14
Gm10848	2.40816e-18	0.270356	0.253	0.208	5.20259e-14
Pram1	2.41132e-18	0.441737	0.133	0.099	5.20941e-14
Prkce	2.51157e-18	-0.134492	0.807	0.829	5.426e-14
Vps13c	2.63548e-18	-0.247479	0.398	0.441	5.69369e-14
Gprasp1	2.65143e-18	-0.137876	0.774	0.795	5.72816e-14
Ltbp1	2.80961e-18	0.327605	0.208	0.166	6.06988e-14
Sgsm1	3.17959e-18	-0.248004	0.394	0.437	6.86918e-14
Zfp804b	3.2438e-18	0.212376	0.377	0.327	7.00791e-14
Rxrb	3.3234e-18	0.509427	0.102	0.072	7.17987e-14
Slc8a3	3.33001e-18	-0.162157	0.678	0.7	7.19416e-14
Mcc	3.5472e-18	-0.151754	0.833	0.843	7.66338e-14
Tmtc1	3.57864e-18	-0.268337	0.407	0.447	7.7313e-14
Odc1	3.67255e-18	0.43478	0.127	0.093	7.93417e-14
1600010M07Rik	4.07466e-18	0.351521	0.189	0.149	8.8029e-14
Mef2c	4.16544e-18	0.218253	0.407	0.358	8.99901e-14
Snx29	4.38794e-18	-0.183779	0.559	0.597	9.4797e-14
Fgf14	4.46215e-18	-0.0679166	0.999	1	9.64004e-14
Pla2g6	5.44276e-18	0.857793	0.107	0.077	1.17585e-13
Btbd10	5.77396e-18	0.204571	0.446	0.396	1.24741e-13
Alk	5.82196e-18	0.21829	0.429	0.38	1.25778e-13
Dusp15	6.11574e-18	0.297774	0.247	0.204	1.32125e-13
Mir22hg	6.46638e-18	0.363076	0.167	0.13	1.397e-13
Grik4	6.81366e-18	-0.222578	0.485	0.522	1.47202e-13
C530008M17Rik	8.22283e-18	-0.32398	0.254	0.296	1.77646e-13
Tmcc3	1.04874e-17	-0.258045	0.42	0.461	2.26569e-13
4930556N13Rik	1.12994e-17	0.505634	0.101	0.071	2.44112e-13
Ddah1	1.13306e-17	-0.283448	0.384	0.426	2.44786e-13
Ndrg4	1.1812e-17	0.209253	0.409	0.361	2.55186e-13
Gdpd3	1.18712e-17	0.477781	0.105	0.075	2.56465e-13
Ptprg	1.19582e-17	-0.139464	0.888	0.895	2.58346e-13
Gm17178	1.21001e-17	0.429493	0.12	0.088	2.6141e-13
Gm15886	1.26084e-17	0.409731	0.121	0.089	2.72391e-13
Cox8a	1.34061e-17	0.347814	0.19	0.151	2.89626e-13
Gm14211	1.3768e-17	0.255151	0.251	0.206	2.97444e-13
Syn3	1.48794e-17	-0.172962	0.602	0.635	3.21455e-13
Zeb1	1.52086e-17	-0.126128	0.83	0.843	3.28567e-13
Gabra2	1.59767e-17	0.190976	0.356	0.307	3.45161e-13
Taf7l	1.68139e-17	0.421097	0.138	0.104	3.63247e-13
Mgat5	1.78875e-17	-0.263168	0.326	0.37	3.86441e-13
Arhgap6	1.82237e-17	0.158205	0.565	0.511	3.93706e-13
Gm37679	1.967e-17	0.211982	0.274	0.227	4.24951e-13
Srrm4os	2.56282e-17	0.370872	0.139	0.105	5.53671e-13
Tmem136	2.60131e-17	0.477683	0.112	0.081	5.61986e-13
Hdac4	2.91336e-17	-0.220994	0.425	0.467	6.29401e-13
Trim43c	2.91657e-17	0.432304	0.116	0.084	6.30095e-13
Dpp10	3.03284e-17	0.0379205	0.977	0.971	6.55215e-13
Far1os	3.07175e-17	0.2486	0.261	0.217	6.63622e-13
Gm44151	3.33352e-17	0.229753	0.312	0.265	7.20173e-13
Gm26749	3.35533e-17	0.235867	0.273	0.227	7.24885e-13
Opcml	3.48648e-17	-0.147438	0.904	0.915	7.5322e-13
Ssr4	3.615e-17	0.305173	0.23	0.189	7.80984e-13
Dtx3	3.75959e-17	0.219393	0.363	0.315	8.12221e-13
Rapgef4os1	3.82783e-17	0.276393	0.259	0.216	8.26964e-13
Dync1h1	3.86284e-17	-0.150608	0.657	0.688	8.34527e-13
Dlgap4	3.95422e-17	-0.225357	0.426	0.467	8.54269e-13
Agrp	3.96164e-17	0.302122	0.195	0.156	8.55873e-13
Ablim1	4.10405e-17	-0.14679	0.692	0.717	8.86638e-13
2610020C07Rik	4.3139e-17	0.260144	0.265	0.221	9.31975e-13
Syn2	4.36421e-17	-0.313893	0.252	0.294	9.42843e-13
Zbtb7c	4.90096e-17	-0.365969	0.177	0.216	1.0588e-12
Gm27032	4.92212e-17	0.348281	0.181	0.143	1.06338e-12
Sf1	5.18607e-17	0.277613	0.252	0.209	1.1204e-12
Atp8a1	5.33096e-17	-0.191355	0.568	0.598	1.1517e-12
Gm10785	5.80973e-17	0.222723	0.299	0.252	1.25513e-12
Vbp1	6.42925e-17	0.298257	0.25	0.208	1.38898e-12
Fbxl5	6.51497e-17	0.189771	0.442	0.393	1.40749e-12
Nmnat2	7.31297e-17	-0.147753	0.711	0.731	1.57989e-12
4930547E14Rik	7.64019e-17	0.413307	0.113	0.083	1.65059e-12
Kcnip3	7.65574e-17	0.22892	0.35	0.303	1.65395e-12
Dpp6	8.48162e-17	-0.104365	0.993	0.994	1.83237e-12
Ajap1	8.89811e-17	-0.224734	0.442	0.48	1.92235e-12
Prkd1	9.18882e-17	0.198441	0.368	0.319	1.98515e-12
Btbd9	9.57476e-17	-0.167808	0.693	0.716	2.06853e-12
Mapt	9.92462e-17	-0.107636	0.864	0.879	2.14412e-12
2900093K20Rik	1.09055e-16	0.385955	0.158	0.123	2.35602e-12
Gm43376	1.09239e-16	0.264122	0.24	0.197	2.36e-12
Gm48765	1.15143e-16	0.355085	0.15	0.116	2.48755e-12
Rab6b	1.48677e-16	-0.183691	0.516	0.55	3.21201e-12
Chrm3	1.56637e-16	-0.355213	0.243	0.283	3.38399e-12
Arhgap5	1.61746e-16	0.134274	0.725	0.686	3.49436e-12
Gm47167	1.65476e-16	0.227709	0.258	0.214	3.57494e-12
4930455C13Rik	1.67418e-16	0.385705	0.138	0.105	3.6169e-12
Iqsec2	1.70292e-16	-0.254303	0.329	0.371	3.67898e-12
Pcdh17	1.9008e-16	0.218652	0.414	0.368	4.1065e-12
Pou2f2	1.97438e-16	-0.387678	0.2	0.238	4.26546e-12
Slc7a14	2.04167e-16	-0.413544	0.128	0.162	4.41082e-12
Rsf1os1	2.05162e-16	0.295007	0.204	0.165	4.43231e-12
Gm10658	2.07877e-16	0.443714	0.11	0.08	4.49098e-12
Kcnb1	2.37311e-16	-0.248575	0.312	0.355	5.12688e-12
Gm11099	2.42171e-16	0.279391	0.242	0.2	5.23187e-12
Cobl	2.53492e-16	-0.262144	0.295	0.337	5.47643e-12
Tia1	2.88941e-16	0.133306	0.723	0.679	6.24228e-12
Gm36279	3.04883e-16	0.45368	0.102	0.073	6.5867e-12
Gm36198	3.18528e-16	0.314174	0.204	0.165	6.88148e-12
Slc4a10	3.41589e-16	0.110261	0.81	0.771	7.37968e-12
Slc25a3	3.56338e-16	0.255393	0.292	0.248	7.69832e-12
E530011L22Rik	3.81266e-16	0.279322	0.195	0.156	8.23688e-12
Necab1	4.2986e-16	-0.221435	0.339	0.384	9.2867e-12
Lmx1b	4.80304e-16	-0.223942	0.455	0.49	1.03765e-11
Nrn1	4.93852e-16	0.316556	0.203	0.165	1.06692e-11
Dnajc19	5.02752e-16	0.280441	0.229	0.189	1.08615e-11
Gm45435	5.62277e-16	0.440242	0.118	0.088	1.21474e-11
Greb1	5.7049e-16	0.267982	0.231	0.19	1.23249e-11
Crtc2	6.14045e-16	0.464602	0.105	0.077	1.32658e-11
Otulin	6.62281e-16	0.239406	0.283	0.239	1.43079e-11
Ptger4	7.56898e-16	0.476056	0.103	0.075	1.6352e-11
Tnr	7.99482e-16	-0.282375	0.404	0.441	1.7272e-11
Pbx1	8.70426e-16	-0.0444078	0.995	0.995	1.88047e-11
Gm28905	9.12257e-16	-0.175413	0.532	0.571	1.97084e-11
Vamp2	9.59764e-16	0.37694	0.152	0.119	2.07347e-11
Atp5g1	1.04994e-15	0.382029	0.146	0.113	2.26828e-11
Pld5	1.07212e-15	0.17889	0.464	0.417	2.31622e-11
Snca	1.0782e-15	0.119077	0.746	0.694	2.32933e-11
Pcbp2	1.19323e-15	0.217166	0.394	0.35	2.57786e-11
Nwd2	1.35085e-15	0.0887718	0.783	0.736	2.91838e-11
Cstf3	1.38208e-15	0.157898	0.517	0.468	2.98584e-11
Cetn3	1.39003e-15	0.314938	0.19	0.153	3.00303e-11
Ube4bos1	1.42528e-15	0.2812	0.219	0.18	3.07917e-11
Plekha6	1.45223e-15	-0.164815	0.597	0.628	3.1374e-11
Gm48855	1.47607e-15	0.376109	0.145	0.112	3.1889e-11
Srrm3	1.49274e-15	-0.129374	0.72	0.743	3.22491e-11
Grip2	1.53628e-15	0.135808	0.661	0.614	3.31898e-11
Gm30085	1.55824e-15	0.448621	0.112	0.083	3.36642e-11
Gfra2	1.56257e-15	-0.380226	0.147	0.181	3.37577e-11
Pigk	1.60804e-15	0.170635	0.526	0.483	3.47401e-11
Eif4g3	1.6507e-15	-0.124264	0.75	0.764	3.56618e-11
Ddx17	1.68073e-15	0.121547	0.762	0.726	3.63106e-11
Hivep2	1.82667e-15	-0.172286	0.684	0.703	3.94633e-11
Rad23a	1.91072e-15	0.402745	0.12	0.09	4.12791e-11
B3galt2	1.95509e-15	0.40595	0.117	0.088	4.22378e-11
Zcchc7	1.95999e-15	0.087912	0.898	0.876	4.23437e-11
Begain	1.96799e-15	0.166986	0.535	0.491	4.25165e-11
Lysmd4	2.21005e-15	0.177744	0.369	0.323	4.7746e-11
Gm49961	2.30827e-15	0.338757	0.168	0.133	4.98678e-11
Gm39090	2.46124e-15	0.27819	0.215	0.176	5.31726e-11
Sh3rf1	2.65988e-15	-0.251653	0.382	0.421	5.7464e-11
Gm39326	2.7842e-15	0.304121	0.183	0.147	6.015e-11
Mical3	2.91744e-15	-0.120906	0.775	0.796	6.30285e-11
1700085D07Rik	3.0718e-15	0.293415	0.175	0.139	6.63631e-11
Cacna1b	3.09267e-15	-0.0928215	0.909	0.914	6.68141e-11
Rab10os	3.39321e-15	0.255932	0.304	0.263	7.33068e-11
Banp	3.5438e-15	-0.212296	0.4	0.439	7.65602e-11
Lrmda	3.7171e-15	0.123154	0.573	0.518	8.03042e-11
3110056K07Rik	3.72262e-15	0.282845	0.231	0.192	8.04235e-11
Ralyl	3.98568e-15	0.0751682	0.985	0.983	8.61067e-11
Sdf2	4.07319e-15	0.342408	0.173	0.139	8.79973e-11
Rnf14	4.13649e-15	0.214977	0.333	0.289	8.93648e-11
Gm15764	4.23564e-15	0.374841	0.13	0.1	9.15069e-11
Atp2b4	4.39628e-15	-0.27171	0.226	0.266	9.49772e-11
Herc2	4.41463e-15	-0.115372	0.722	0.741	9.53737e-11
Zfp207	4.69072e-15	0.160503	0.529	0.485	1.01338e-10
Gm38604	4.70475e-15	0.302006	0.178	0.142	1.01641e-10
Morf4l2	4.70522e-15	0.236656	0.296	0.254	1.01651e-10
Mrps26	4.81517e-15	0.374179	0.144	0.112	1.04027e-10
Eif1b	4.88677e-15	0.386593	0.13	0.1	1.05574e-10
Wdfy3	4.98352e-15	-0.11934	0.772	0.789	1.07664e-10
Cacna1a	5.04038e-15	-0.0780667	0.995	0.996	1.08892e-10
Golgb1	5.27616e-15	-0.180871	0.525	0.559	1.13986e-10
Raph1	5.36671e-15	0.141294	0.679	0.637	1.15942e-10
Tmem132d	5.44793e-15	-0.293773	0.219	0.259	1.17697e-10
Grm3	5.63343e-15	0.181196	0.269	0.225	1.21705e-10
Gm12239	5.67775e-15	-0.402601	0.166	0.201	1.22662e-10
Kcnh1	5.94861e-15	-0.460609	0.121	0.153	1.28514e-10
Tigar	6.01194e-15	0.332872	0.177	0.143	1.29882e-10
Rbm4b	6.76837e-15	0.227427	0.329	0.286	1.46224e-10
Phactr3	6.89228e-15	-0.207742	0.464	0.497	1.48901e-10
Gm1043	7.16278e-15	-0.195089	0.47	0.504	1.54745e-10
Limch1	8.00085e-15	-0.149118	0.677	0.697	1.7285e-10
Wwox	8.026e-15	-0.142704	0.72	0.745	1.73394e-10
Btbd11	8.32845e-15	-0.16895	0.624	0.649	1.79928e-10
Gm37768	8.94927e-15	0.345392	0.154	0.121	1.9334e-10
Agfg1	9.22693e-15	0.14985	0.56	0.514	1.99339e-10
Pianp	9.28674e-15	0.268185	0.244	0.205	2.00631e-10
Pcmtd1	9.39063e-15	0.136713	0.635	0.593	2.02875e-10
Vegfa	9.43844e-15	0.326107	0.168	0.134	2.03908e-10
Stox2	1.08424e-14	-0.152264	0.594	0.624	2.34239e-10
Cep250	1.15958e-14	-0.251828	0.251	0.291	2.50516e-10
Polr3h	1.16668e-14	0.304575	0.199	0.163	2.5205e-10
4930445B16Rik	1.17663e-14	0.308703	0.133	0.102	2.54198e-10
Kcnj6	1.18939e-14	0.0730783	0.915	0.896	2.56956e-10
Gabarapl2	1.23506e-14	0.308897	0.188	0.152	2.66823e-10
Foxa1	1.24321e-14	0.41288	0.114	0.085	2.68583e-10
Tagln3	1.26853e-14	0.306631	0.18	0.145	2.74054e-10
Lrrn3	1.30752e-14	0.192523	0.375	0.331	2.82477e-10
Dclk2	1.38188e-14	-0.171933	0.499	0.536	2.98541e-10
Auts2	1.38602e-14	-0.0725144	0.992	0.991	2.99435e-10
Pard3	1.54015e-14	-0.233394	0.349	0.39	3.32733e-10
9630028H03Rik	1.55083e-14	0.195946	0.29	0.247	3.35041e-10
Gm38393	1.70243e-14	0.174066	0.47	0.426	3.67793e-10
Dapk1	1.71864e-14	-0.183816	0.538	0.569	3.71295e-10
Cdc7	1.75476e-14	0.298581	0.194	0.158	3.79099e-10
Aven	1.77898e-14	0.215511	0.274	0.232	3.84331e-10
Chrna6	1.81605e-14	0.23265	0.309	0.267	3.9234e-10
Ptar1	2.07303e-14	0.226077	0.359	0.317	4.47857e-10
Grik2	2.15066e-14	-0.192764	0.839	0.852	4.64628e-10
Notch3	2.15507e-14	0.372934	0.126	0.096	4.65582e-10
Tra2b	2.25726e-14	0.18072	0.439	0.394	4.87659e-10
Pou3f2	2.34756e-14	0.218909	0.335	0.293	5.07167e-10
Il1rapl1	2.68663e-14	-0.184661	0.772	0.783	5.80419e-10
H3f3b	2.8607e-14	0.311229	0.19	0.155	6.18025e-10
Tmem181a	2.87005e-14	0.217171	0.355	0.313	6.20046e-10
D830024N08Rik	3.03424e-14	0.237549	0.306	0.266	6.55518e-10
Tnrc6c	3.08967e-14	-0.124427	0.772	0.787	6.67491e-10
A430106G13Rik	3.11205e-14	0.290211	0.201	0.165	6.72328e-10
Armcx1	3.23801e-14	0.295235	0.2	0.164	6.9954e-10
Tspan5	3.59764e-14	-0.222036	0.434	0.469	7.77234e-10
Arhgap26	3.90114e-14	-0.175885	0.602	0.627	8.42802e-10
Kctd8	4.21899e-14	-0.397009	0.133	0.165	9.11471e-10
1500011B03Rik	4.50414e-14	0.370671	0.14	0.109	9.73074e-10
Kif1b	5.13172e-14	-0.088517	0.892	0.897	1.10866e-09
Gpr61	5.13591e-14	0.351425	0.139	0.109	1.10956e-09
Tmem216	5.17342e-14	0.380864	0.118	0.09	1.11767e-09
Sncaip	5.18038e-14	0.105174	0.719	0.671	1.11917e-09
Repin1	5.73072e-14	0.385084	0.116	0.088	1.23806e-09
Rnf138	5.93633e-14	0.208255	0.356	0.315	1.28248e-09
En2	6.35773e-14	0.30332	0.202	0.167	1.37352e-09
Usp50	6.35844e-14	0.167271	0.338	0.294	1.37368e-09
Hdac11	6.59517e-14	0.197869	0.389	0.348	1.42482e-09
Far1	7.07383e-14	0.151764	0.576	0.537	1.52823e-09
Manf	7.5493e-14	0.246649	0.241	0.203	1.63095e-09
Kcnc2	8.25976e-14	-0.127868	0.7	0.738	1.78444e-09
Crim1	8.967e-14	-0.288383	0.33	0.364	1.93723e-09
Wnk2	9.61318e-14	-0.128945	0.693	0.717	2.07683e-09
4930415C11Rik	9.93453e-14	0.32752	0.172	0.139	2.14626e-09
Dip2c	1.01384e-13	-0.0876934	0.935	0.94	2.19031e-09
Gm48747	1.01686e-13	0.224174	0.246	0.207	2.19683e-09
Hivep3	1.03827e-13	-0.148017	0.66	0.679	2.24307e-09
Ccar1	1.06181e-13	0.145181	0.609	0.569	2.29393e-09
Galnt18	1.10052e-13	-0.396463	0.187	0.22	2.37756e-09
Slitrk4	1.1174e-13	0.244604	0.272	0.233	2.41403e-09
Pard3b	1.12164e-13	-0.335248	0.175	0.209	2.42318e-09
Tiprl	1.25903e-13	0.23099	0.268	0.23	2.72001e-09
Gm5441	1.27299e-13	0.119834	0.407	0.359	2.75017e-09
Frmd5	1.30238e-13	-0.276425	0.425	0.455	2.81366e-09
Ypel4	1.33108e-13	0.278408	0.206	0.17	2.87567e-09
Ift20	1.33836e-13	0.283738	0.196	0.161	2.89139e-09
Hdac3	1.35406e-13	0.274972	0.216	0.181	2.92531e-09
Bod1l	1.44511e-13	-0.187964	0.431	0.469	3.12202e-09
Rps21	1.47975e-13	0.384752	0.129	0.1	3.19685e-09
9030622O22Rik	1.48111e-13	-0.178034	0.663	0.686	3.19978e-09
Ank1	1.58603e-13	-0.138235	0.679	0.692	3.42647e-09
Mtss1	1.63458e-13	-0.186424	0.492	0.522	3.53135e-09
Kctd6	1.65958e-13	0.279953	0.233	0.197	3.58535e-09
Robo1	1.70751e-13	-0.0770028	0.993	0.991	3.6889e-09
Lingo2	1.78162e-13	0.0598076	0.952	0.944	3.84902e-09
Vamp1	1.91063e-13	0.383844	0.118	0.09	4.12771e-09
Samd4	1.9365e-13	-0.147167	0.617	0.647	4.18362e-09
Ncoa1	1.96753e-13	-0.122512	0.774	0.786	4.25065e-09
Cntnap5b	2.07768e-13	0.163645	0.541	0.499	4.48862e-09
Hmgn3	2.12685e-13	0.172231	0.414	0.372	4.59484e-09
Igip	2.46785e-13	0.389447	0.119	0.091	5.33155e-09
Agbl4	2.49872e-13	-0.059134	0.997	0.997	5.39823e-09
Unc79	2.78696e-13	-0.0925036	0.882	0.897	6.02095e-09
Sytl2	2.90337e-13	0.268298	0.207	0.172	6.27244e-09
Ndnf	3.16863e-13	0.232205	0.271	0.232	6.84552e-09
Cyc1	3.2764e-13	0.373916	0.127	0.099	7.07834e-09
Ndufb1-ps	3.37452e-13	0.322193	0.157	0.126	7.29031e-09
Gm1604a	3.48421e-13	-0.413312	0.094	0.121	7.52728e-09
Pcsk2os2	4.13801e-13	0.392085	0.105	0.079	8.93977e-09
Fgf13	4.28973e-13	0.111547	0.743	0.71	9.26752e-09
Gm16189	4.29593e-13	0.289822	0.157	0.125	9.28093e-09
Osbpl6	4.59767e-13	-0.238881	0.372	0.407	9.93281e-09
Tsc22d2	4.80709e-13	0.155592	0.502	0.459	1.03852e-08
Tafa5	4.92361e-13	-0.191995	0.435	0.471	1.0637e-08
Il1rap	4.94495e-13	0.108433	0.761	0.723	1.06831e-08
Khdrbs2	4.95825e-13	-0.161242	0.727	0.742	1.07118e-08
Nrp2	4.99512e-13	-0.301356	0.12	0.151	1.07915e-08
Mcu	5.03487e-13	-0.220689	0.39	0.423	1.08773e-08
Upp2	5.04063e-13	-0.0858459	0.913	0.923	1.08898e-08
Cdc42	5.16874e-13	0.156653	0.458	0.417	1.11665e-08
Hnrnpdl	5.25719e-13	0.167504	0.473	0.433	1.13576e-08
Tial1	5.44486e-13	0.14205	0.54	0.496	1.17631e-08
Fam102b	5.47019e-13	0.247137	0.246	0.21	1.18178e-08
Mctp2	5.69831e-13	0.253598	0.224	0.188	1.23106e-08
Lrrtm2	6.3157e-13	0.369056	0.129	0.102	1.36444e-08
Fbxw5	6.50413e-13	0.336534	0.145	0.115	1.40515e-08
Naa30	6.59403e-13	0.288768	0.181	0.148	1.42457e-08
Arhgef9	7.1819e-13	0.109141	0.666	0.625	1.55158e-08
AW549877	7.21331e-13	0.235422	0.25	0.212	1.55836e-08
Sorbs2os	7.4023e-13	0.16999	0.264	0.225	1.59919e-08
Myef2	7.60305e-13	0.157493	0.534	0.497	1.64256e-08
Gm48742	7.84719e-13	0.21895	0.354	0.315	1.69531e-08
Kcnb2	8.03958e-13	-0.0840559	0.951	0.955	1.73687e-08
Gm43713	8.1076e-13	0.198479	0.233	0.195	1.75157e-08
Sycp3	8.11061e-13	0.291559	0.16	0.129	1.75222e-08
4930484I04Rik	8.74588e-13	0.366578	0.118	0.092	1.88946e-08
Relch	9.38761e-13	0.137409	0.535	0.492	2.0281e-08
Rpl26	9.66138e-13	0.318885	0.157	0.127	2.08724e-08
Syt1	1.01341e-12	0.0496285	0.999	0.999	2.18936e-08
Gm10550	1.04102e-12	0.358041	0.114	0.088	2.24903e-08
2610035D17Rik	1.04422e-12	-0.283461	0.216	0.25	2.25594e-08
Mical2	1.07808e-12	-0.250015	0.327	0.361	2.32908e-08
Tafa2	1.09174e-12	-0.299845	0.286	0.323	2.3586e-08
Lrrc4b	1.11295e-12	-0.264188	0.224	0.259	2.40441e-08
Rptor	1.13088e-12	-0.155747	0.533	0.564	2.44316e-08
Snhg20	1.18275e-12	0.188747	0.387	0.347	2.55522e-08
Atp8a2	1.19214e-12	-0.120769	0.764	0.777	2.5755e-08
Krit1	1.22412e-12	0.131573	0.596	0.556	2.6446e-08
Prkcb	1.22926e-12	-0.12783	0.717	0.733	2.65568e-08
Josd2	1.29878e-12	0.252129	0.214	0.179	2.80589e-08
Gas5	1.31459e-12	0.208528	0.362	0.324	2.84004e-08
Hnrnpa1	1.35475e-12	0.302304	0.167	0.136	2.92681e-08
Wscd2	1.38612e-12	-0.25456	0.266	0.301	2.99457e-08
Gm16541	1.41276e-12	0.356865	0.115	0.089	3.05212e-08
Gria1	1.43644e-12	-0.134493	0.783	0.798	3.10328e-08
Tmem132b	1.44263e-12	-0.129123	0.777	0.785	3.11666e-08
Akap6	1.45839e-12	-0.0738945	0.98	0.983	3.15071e-08
Atxn1	1.46205e-12	-0.085374	0.953	0.962	3.15861e-08
Ppp4r3b	1.48243e-12	0.178546	0.386	0.345	3.20265e-08
Tent5d	1.52972e-12	0.368168	0.101	0.076	3.30481e-08
Cpeb2	1.55182e-12	0.145535	0.446	0.403	3.35255e-08
1700024B18Rik	1.55772e-12	0.221171	0.211	0.176	3.3653e-08
Rian	1.58064e-12	0.0452289	0.999	0.998	3.41482e-08
Emc10	1.66736e-12	0.304988	0.155	0.125	3.60216e-08
Erc2	1.68092e-12	-0.037867	0.999	1	3.63146e-08
Rab11fip4	1.74852e-12	-0.202997	0.341	0.379	3.7775e-08
Csmd2	1.75388e-12	-0.0949265	0.917	0.921	3.78909e-08
4921511C10Rik	1.85563e-12	0.40339	0.104	0.079	4.00889e-08
Elfn1	1.96802e-12	-0.286061	0.218	0.252	4.2517e-08
L3mbtl4	2.12617e-12	0.215416	0.247	0.21	4.59339e-08
Snx32	2.13434e-12	0.213756	0.261	0.224	4.61102e-08
Epb41l3	2.2135e-12	-0.261813	0.359	0.393	4.78205e-08
Gm26954	2.2278e-12	0.309742	0.14	0.111	4.81293e-08
Gm43192	2.49079e-12	0.378666	0.102	0.078	5.38109e-08
Dpysl4	2.67e-12	0.250291	0.22	0.186	5.76827e-08
Epha3	2.72585e-12	0.160662	0.419	0.377	5.88892e-08
Ghr	2.82683e-12	-0.14127	0.708	0.731	6.10708e-08
Fhod3	2.97391e-12	-0.180319	0.489	0.517	6.42483e-08
Dtd1	3.00571e-12	-0.160963	0.537	0.565	6.49355e-08
Cyth1	3.07024e-12	0.120144	0.62	0.576	6.63294e-08
4930517O19Rik	3.07355e-12	0.270675	0.206	0.173	6.64009e-08
Higd1a	3.20728e-12	0.30345	0.153	0.123	6.92901e-08
Ncor2	3.36393e-12	-0.216682	0.314	0.35	7.26743e-08
Rpl38	3.55542e-12	0.334913	0.141	0.113	7.68113e-08
Serinc1	3.92773e-12	0.235094	0.242	0.207	8.48547e-08
Ube2d3	3.94641e-12	0.155225	0.429	0.388	8.52583e-08
Otud7a	3.95329e-12	-0.126794	0.715	0.729	8.5407e-08
Rbm3	4.09443e-12	0.246479	0.229	0.194	8.84561e-08
Gm17545	4.21105e-12	0.360974	0.109	0.084	9.09755e-08
Brd9	4.39773e-12	0.163598	0.435	0.395	9.50085e-08
Cpne7	4.43334e-12	0.0740352	0.911	0.882	9.57779e-08
6330403K07Rik	4.44907e-12	0.254724	0.192	0.159	9.61177e-08
Firre	4.53749e-12	0.1499	0.495	0.456	9.80279e-08
Dusp11	4.54449e-12	0.16129	0.454	0.416	9.81792e-08
Camk2d	4.54929e-12	0.0747632	0.854	0.828	9.8283e-08
Frmpd4	4.59877e-12	0.0984042	0.628	0.584	9.93518e-08
Rab6a	4.69177e-12	0.164468	0.386	0.343	1.01361e-07
Foxp4	4.7112e-12	0.23021	0.194	0.161	1.01781e-07
Epb41l4b	4.78551e-12	-0.142625	0.568	0.595	1.03386e-07
Sptbn1	4.82293e-12	-0.0868031	0.864	0.874	1.04195e-07
4930480K15Rik	5.00266e-12	0.337903	0.119	0.093	1.08078e-07
Cacna2d1	5.16952e-12	-0.134495	0.779	0.798	1.11682e-07
Peg3	5.67462e-12	-0.0808714	0.922	0.931	1.22595e-07
4930588J15Rik	5.68743e-12	0.290949	0.145	0.116	1.22871e-07
Ext1	5.7104e-12	-0.155159	0.634	0.658	1.23368e-07
Chchd6	5.78582e-12	-0.194413	0.381	0.416	1.24997e-07
Gm15738	5.82213e-12	0.182782	0.315	0.276	1.25781e-07
Daam1	5.98113e-12	-0.149026	0.543	0.571	1.29216e-07
Srsf3	6.14805e-12	0.23447	0.259	0.224	1.32822e-07
Myo6	6.19223e-12	0.136056	0.51	0.468	1.33777e-07
Gpr18	6.42115e-12	0.379636	0.101	0.077	1.38723e-07
Etnk1	6.64683e-12	0.0979741	0.797	0.768	1.43598e-07
Plppr1	6.72917e-12	-0.212489	0.311	0.347	1.45377e-07
Gm16093	6.96197e-12	0.222858	0.19	0.157	1.50406e-07
Cox16	7.1334e-12	-0.0974004	0.803	0.814	1.5411e-07
Cpeb4	7.44165e-12	0.113181	0.611	0.569	1.6077e-07
Chac2	7.69222e-12	0.317875	0.149	0.12	1.66183e-07
Nsun6	7.73144e-12	0.240393	0.221	0.187	1.6703e-07
Armc6	8.01255e-12	0.29622	0.151	0.122	1.73103e-07
Cep350	8.10136e-12	-0.146385	0.573	0.595	1.75022e-07
Aste1	8.15535e-12	0.294398	0.158	0.128	1.76188e-07
Gm26827	8.19261e-12	0.348839	0.111	0.086	1.76993e-07
Lbh	9.45679e-12	0.221245	0.254	0.219	2.04304e-07
2300009A05Rik	1.01948e-11	0.304994	0.158	0.129	2.20248e-07
Slc16a11	1.03215e-11	0.355974	0.122	0.096	2.22986e-07
Rchy1	1.06557e-11	0.224225	0.257	0.222	2.30206e-07
Ankfn1	1.07156e-11	-0.20553	0.314	0.35	2.31501e-07
Naaladl2	1.07277e-11	0.102535	0.776	0.741	2.3176e-07
Dlg5	1.15991e-11	-0.226331	0.252	0.287	2.50587e-07
Asic2	1.21697e-11	-0.295328	0.515	0.543	2.62914e-07
Mob1b	1.24319e-11	0.217679	0.259	0.224	2.6858e-07
Kif1a	1.25486e-11	-0.111457	0.716	0.737	2.71101e-07
Tmem208	1.37302e-11	0.284105	0.179	0.149	2.96627e-07
Gm26944	1.42864e-11	0.304267	0.14	0.112	3.08644e-07
Pebp1	1.43947e-11	0.203447	0.281	0.245	3.10983e-07
Csnk1e	1.46705e-11	0.220438	0.272	0.237	3.16941e-07
Fam135b	1.49157e-11	0.0729233	0.905	0.886	3.22239e-07
B230217C12Rik	1.49943e-11	0.369653	0.105	0.081	3.23937e-07
Grm5	1.52347e-11	0.0657085	0.907	0.896	3.2913e-07
Ralgps1	1.53675e-11	-0.125701	0.649	0.669	3.31999e-07
Palmd	1.56461e-11	0.174789	0.35	0.311	3.38019e-07
Rnf146	1.61689e-11	0.244953	0.203	0.17	3.49313e-07
Srrm4	1.64633e-11	-0.206341	0.483	0.51	3.55673e-07
Taf1d	1.65007e-11	0.152216	0.469	0.431	3.56481e-07
Mpp6	1.67718e-11	0.136199	0.479	0.437	3.62339e-07
Clasp2	1.78263e-11	-0.0921607	0.811	0.833	3.85119e-07
Phldb2	1.78714e-11	0.140527	0.456	0.412	3.86094e-07
Kctd17	1.82881e-11	0.278712	0.17	0.14	3.95096e-07
Zmym1	1.88167e-11	0.256153	0.203	0.171	4.06516e-07
Dync2h1	2.00276e-11	-0.155077	0.579	0.603	4.32676e-07
Ppm1l	2.06137e-11	-0.154822	0.577	0.601	4.45339e-07
Abhd14b	2.06332e-11	0.306643	0.154	0.126	4.4576e-07
Senp3	2.06687e-11	0.296669	0.143	0.116	4.46526e-07
Tmem68	2.06761e-11	0.295644	0.151	0.123	4.46687e-07
Eno2	2.07331e-11	0.188868	0.313	0.276	4.47919e-07
Zfr2	2.1339e-11	-0.212032	0.276	0.311	4.61008e-07
Nrip3	2.52454e-11	0.195518	0.324	0.287	5.45401e-07
Slc35f4	2.73168e-11	0.110086	0.645	0.604	5.90151e-07
Plce1	2.87571e-11	0.176385	0.313	0.275	6.21268e-07
Map2k6	2.87735e-11	0.174595	0.334	0.296	6.21622e-07
Gm11655	3.03701e-11	0.310363	0.138	0.111	6.56116e-07
Gm47591	3.06592e-11	0.233957	0.192	0.16	6.62362e-07
Vat1l	3.09223e-11	-0.187286	0.472	0.498	6.68045e-07
Cacna1d	3.22374e-11	-0.0853936	0.891	0.899	6.96457e-07
Grina	3.23596e-11	0.193438	0.326	0.289	6.99097e-07
Tmem207	3.32046e-11	0.351736	0.119	0.094	7.17352e-07
Tead1	3.34089e-11	-0.302495	0.187	0.217	7.21766e-07
4930430F08Rik	3.40038e-11	0.322725	0.127	0.101	7.34619e-07
Cdk8	3.44025e-11	-0.140327	0.59	0.617	7.43231e-07
Tex50	3.52572e-11	0.367152	0.105	0.081	7.61696e-07
Gnaz	3.72364e-11	-0.264103	0.234	0.265	8.04456e-07
Nptn	3.82923e-11	0.0991683	0.757	0.72	8.27267e-07
Slc25a36	3.87336e-11	0.159117	0.427	0.39	8.368e-07
Atf2	4.10378e-11	0.125359	0.567	0.529	8.86582e-07
Arhgef12	4.66892e-11	-0.128981	0.669	0.688	1.00867e-06
4933424G05Rik	4.75967e-11	0.255567	0.163	0.134	1.02828e-06
Tmem243	4.93924e-11	0.22589	0.236	0.203	1.06707e-06
Tjp1	4.97051e-11	-0.108079	0.787	0.794	1.07383e-06
Pnpt1	4.97912e-11	0.16308	0.352	0.314	1.07569e-06
2900076A07Rik	5.02526e-11	0.293354	0.155	0.128	1.08566e-06
6430590A07Rik	5.05483e-11	0.231615	0.183	0.152	1.09204e-06
Myo16	5.1955e-11	-0.280856	0.153	0.182	1.12244e-06
Col8a1	5.46519e-11	0.200877	0.236	0.202	1.1807e-06
Ppp2r2c	5.73842e-11	-0.19467	0.371	0.403	1.23973e-06
Sav1	5.90001e-11	0.218625	0.223	0.19	1.27464e-06
Cacng3	6.1419e-11	-0.254216	0.288	0.32	1.3269e-06
Arhgap39	6.16425e-11	-0.148812	0.519	0.549	1.33172e-06
Tob1	6.35836e-11	0.366212	0.103	0.08	1.37366e-06
Gm48003	6.38058e-11	0.286693	0.146	0.119	1.37846e-06
Tecpr1	6.56567e-11	-0.209634	0.308	0.341	1.41845e-06
Cd47	6.6478e-11	0.146419	0.426	0.386	1.43619e-06
Nostrin	6.85847e-11	0.351596	0.121	0.097	1.4817e-06
Slc6a15	7.0414e-11	0.153742	0.402	0.364	1.52122e-06
Scpep1os	7.59033e-11	0.317602	0.109	0.085	1.63982e-06
Cdh2	7.64005e-11	-0.148927	0.636	0.654	1.65056e-06
Sema5b	7.80853e-11	-0.430632	0.213	0.241	1.68695e-06
Hs2st1	7.90802e-11	-0.176204	0.484	0.509	1.70845e-06
Fus	7.93744e-11	0.100859	0.803	0.781	1.7148e-06
Ehbp1	8.57179e-11	-0.101695	0.905	0.909	1.85185e-06
Aph1a	8.92815e-11	0.299615	0.143	0.116	1.92884e-06
Gldn	9.68437e-11	0.289902	0.144	0.118	2.09221e-06
Hnrnpa3	1.02924e-10	0.180697	0.377	0.341	2.22358e-06
1110004F10Rik	1.04031e-10	0.227393	0.252	0.219	2.24749e-06
Stau2	1.0441e-10	-0.108218	0.772	0.78	2.25567e-06
Las1l	1.04445e-10	0.16195	0.368	0.331	2.25643e-06
Nob1	1.05007e-10	0.254033	0.168	0.139	2.26857e-06
Fopnl	1.07827e-10	0.286095	0.156	0.128	2.3295e-06
Mylip	1.08097e-10	0.200647	0.245	0.211	2.33533e-06
Atxn7l1	1.09259e-10	-0.142786	0.579	0.603	2.36044e-06
Tmeff2	1.11509e-10	-0.120702	0.75	0.77	2.40904e-06
Cdh22	1.1376e-10	-0.261131	0.248	0.279	2.45766e-06
Gm40841	1.20721e-10	0.151269	0.458	0.423	2.60805e-06
Nktr	1.28394e-10	-0.0799306	0.896	0.898	2.77382e-06
Kdm5d	1.34342e-10	0.197778	0.22	0.188	2.90232e-06
Cntn3	1.45632e-10	-0.344667	0.165	0.194	3.14624e-06
Arhgap44	1.54905e-10	-0.107601	0.688	0.711	3.34658e-06
Eif1	1.55688e-10	0.299178	0.141	0.115	3.36349e-06
Hnrnpc	1.63211e-10	0.150178	0.395	0.356	3.526e-06
Gabarapl1	1.68609e-10	0.301743	0.152	0.125	3.64262e-06
Tox4	1.68671e-10	0.205048	0.242	0.209	3.64397e-06
Resp18	1.69432e-10	0.221667	0.21	0.179	3.6604e-06
Rimbp2	1.69974e-10	-0.123215	0.755	0.765	3.67212e-06
Necap1	1.71435e-10	0.33501	0.116	0.092	3.70369e-06
A230006K03Rik	1.73522e-10	0.056613	0.968	0.962	3.74876e-06
Cdc73	1.73556e-10	0.167658	0.392	0.356	3.7495e-06
Egln2	1.76456e-10	0.362623	0.102	0.08	3.81216e-06
Cox7b	1.81689e-10	0.211479	0.269	0.236	3.92522e-06
Srgap1	1.83022e-10	-0.10936	0.761	0.771	3.95401e-06
Fbxo8	1.85109e-10	0.176758	0.319	0.284	3.99909e-06
Csf2ra	1.85352e-10	0.192749	0.276	0.242	4.00435e-06
Rbfox2	1.85683e-10	-0.093964	0.812	0.825	4.0115e-06
Mark1	1.88681e-10	-0.178815	0.368	0.401	4.07627e-06
Gm16226	1.89907e-10	0.219854	0.157	0.129	4.10275e-06
Ttc7b	1.91422e-10	-0.15819	0.452	0.483	4.13547e-06
Slc39a12	1.94898e-10	0.285934	0.139	0.113	4.21057e-06
Preb	2.03055e-10	-0.214017	0.253	0.285	4.3868e-06
1110038F14Rik	2.0495e-10	0.351676	0.102	0.08	4.42773e-06
Epm2aip1	2.11854e-10	0.266685	0.157	0.129	4.57689e-06
Herpud1	2.14747e-10	0.333856	0.12	0.096	4.6394e-06
Nrd1	2.2287e-10	-0.14972	0.556	0.58	4.81489e-06
Gm48678	2.23007e-10	0.116347	0.39	0.35	4.81783e-06
Hmgn1	2.31069e-10	0.256659	0.175	0.147	4.99201e-06
Pfkfb2	2.31947e-10	0.225718	0.222	0.191	5.01098e-06
Esd	2.35069e-10	0.34705	0.106	0.083	5.07843e-06
Abi2	2.41569e-10	0.118298	0.594	0.56	5.21886e-06
Slitrk1	2.46633e-10	0.216418	0.25	0.218	5.32826e-06
Rpgrip1	2.50969e-10	0.344533	0.11	0.087	5.42193e-06
Lrrtm1	2.54716e-10	0.279491	0.128	0.103	5.50288e-06
Angptl2	2.54871e-10	0.240254	0.175	0.146	5.50623e-06
Dpysl5	2.58069e-10	-0.164547	0.485	0.509	5.57533e-06
Sem1	2.62302e-10	0.284122	0.152	0.125	5.66676e-06
Sfswap	2.64525e-10	-0.16958	0.419	0.449	5.7148e-06
Whrn	2.69939e-10	-0.173604	0.398	0.43	5.83177e-06
Cacng4	2.85714e-10	-0.288246	0.2	0.229	6.17256e-06
B230216N24Rik	3.09313e-10	0.221672	0.199	0.169	6.6824e-06
Kirrel3	3.16218e-10	0.0121719	0.672	0.619	6.83156e-06
Gm4117	3.23119e-10	0.345774	0.102	0.08	6.98067e-06
Pdlim5	3.23925e-10	0.184401	0.31	0.276	6.99807e-06
Shank3	3.2815e-10	-0.168873	0.392	0.424	7.08935e-06
Prlr	3.30664e-10	-0.498335	0.095	0.117	7.14366e-06
Rad52	3.3996e-10	0.239149	0.182	0.154	7.3445e-06
Nr1d2	3.41939e-10	0.185041	0.32	0.285	7.38725e-06
Xist	3.42465e-10	-0.0598707	0.422	0.47	7.39861e-06
Zdhhc20	3.62509e-10	0.121209	0.599	0.566	7.83164e-06
Ttll11	3.87052e-10	-0.14984	0.472	0.502	8.36187e-06
Grm1	4.11425e-10	0.101813	0.504	0.462	8.88843e-06
Hs6st2	4.16137e-10	-0.299378	0.193	0.222	8.99023e-06
Rgs9	4.2242e-10	-0.305018	0.125	0.151	9.12597e-06
Phf1	4.27835e-10	0.21647	0.229	0.198	9.24296e-06
Stk32c	4.51446e-10	-0.258276	0.173	0.202	9.75305e-06
Otx2os1	4.59329e-10	-0.375734	0.135	0.161	9.92334e-06
Dock9	4.68418e-10	-0.105761	0.704	0.722	1.01197e-05
Slc6a17	4.79235e-10	-0.282872	0.202	0.231	1.03534e-05
Camk1d	4.88673e-10	-0.159465	0.479	0.508	1.05573e-05
4930512B01Rik	4.98783e-10	0.250837	0.14	0.114	1.07757e-05
Rps6ka3	5.01366e-10	0.0813346	0.714	0.668	1.08315e-05
Plcb4	5.0312e-10	0.0549566	0.915	0.893	1.08694e-05
Cebpz	5.08397e-10	0.236823	0.183	0.155	1.09834e-05
Csmd2os	5.12271e-10	0.184443	0.215	0.184	1.10671e-05
Gm26542	5.24886e-10	0.27928	0.128	0.103	1.13396e-05
Orc4	5.30744e-10	0.134742	0.394	0.355	1.14662e-05
Zfp738	5.41482e-10	0.239088	0.184	0.156	1.16982e-05
Zfp608	5.64354e-10	0.130592	0.449	0.411	1.21923e-05
Cacng2	5.71001e-10	-0.171211	0.447	0.476	1.23359e-05
Ablim3	5.94282e-10	-0.157106	0.451	0.481	1.28389e-05
Phip	5.96607e-10	0.0986616	0.747	0.714	1.28891e-05
Gm13402	6.14221e-10	0.263869	0.161	0.135	1.32696e-05
Eif4a2	6.17912e-10	0.224651	0.215	0.185	1.33494e-05
Trmt6	6.31027e-10	0.31962	0.124	0.1	1.36327e-05
Cyp46a1	6.48223e-10	0.334165	0.102	0.08	1.40042e-05
Tulp2	6.52377e-10	0.27631	0.127	0.103	1.4094e-05
Cadm1	6.53504e-10	-0.143293	0.649	0.672	1.41183e-05
Pla2g3	6.54448e-10	0.288752	0.139	0.114	1.41387e-05
Chkb	6.55094e-10	0.266263	0.151	0.125	1.41527e-05
Fchsd1	6.63034e-10	0.298753	0.135	0.111	1.43242e-05
Ski	6.68983e-10	-0.231578	0.214	0.245	1.44527e-05
Lrrc4	6.8029e-10	0.15839	0.352	0.317	1.4697e-05
Taok1	6.90823e-10	0.112937	0.582	0.545	1.49245e-05
Fmnl2	6.993e-10	-0.118115	0.698	0.718	1.51077e-05
Pfn2	7.10071e-10	0.283595	0.144	0.119	1.53404e-05
Slc24a2	7.49479e-10	-0.123352	0.713	0.725	1.61917e-05
Dlg2	8.08556e-10	-0.061175	1	0.999	1.74681e-05
Spryd7	8.21907e-10	0.332829	0.111	0.088	1.77565e-05
Zdhhc2	8.2595e-10	0.119086	0.607	0.572	1.78438e-05
Slc35f3	8.66914e-10	-0.350849	0.118	0.142	1.87288e-05
Kidins220	8.86196e-10	0.0989341	0.814	0.793	1.91454e-05
Araf	8.87413e-10	0.139912	0.365	0.329	1.91717e-05
Tmem108	9.09992e-10	-0.13212	0.651	0.671	1.96595e-05
Selenom	9.53158e-10	0.352809	0.104	0.083	2.0592e-05
Gm14858	9.57184e-10	0.264666	0.136	0.112	2.0679e-05
Atrx	9.73045e-10	-0.0938795	0.726	0.741	2.10217e-05
Gm41764	9.81768e-10	0.309521	0.117	0.094	2.12101e-05
Dhx15	9.90874e-10	0.164722	0.348	0.314	2.14068e-05
Itgae	1.00026e-09	0.34392	0.1	0.079	2.16097e-05
Gm12353	1.01711e-09	0.182515	0.278	0.245	2.19736e-05
Tmem256	1.03819e-09	0.334875	0.112	0.089	2.2429e-05
Dennd6b	1.04628e-09	0.190544	0.282	0.25	2.26038e-05
Tmem200a	1.04918e-09	-0.233782	0.316	0.345	2.26665e-05
Laptm4a	1.06125e-09	0.253708	0.158	0.132	2.29272e-05
Hsph1	1.08959e-09	-0.198522	0.293	0.325	2.35394e-05
Gm28960	1.13878e-09	0.297403	0.125	0.101	2.46022e-05
Cnbp	1.14205e-09	0.249519	0.187	0.16	2.46728e-05
Atpif1	1.1463e-09	0.214565	0.219	0.189	2.47647e-05
Lnpep	1.16757e-09	0.11643	0.612	0.578	2.52241e-05
Atp5md	1.20316e-09	0.288994	0.129	0.105	2.5993e-05
Snhg1	1.21086e-09	0.326255	0.106	0.084	2.61595e-05
Gng3	1.22972e-09	0.281339	0.121	0.098	2.6567e-05
Prpf38a	1.2957e-09	0.290281	0.129	0.105	2.79924e-05
AI480526	1.30642e-09	0.207851	0.249	0.218	2.82239e-05
Grid1	1.31167e-09	-0.0900606	0.872	0.89	2.83373e-05
Fam214b	1.33886e-09	0.197936	0.283	0.251	2.89247e-05
Cpsf4l	1.35344e-09	0.277449	0.129	0.105	2.92398e-05
Usp29	1.359e-09	-0.084619	0.964	0.965	2.93598e-05
Rps3a1	1.36165e-09	0.343766	0.101	0.08	2.9417e-05
Zfp704	1.38908e-09	-0.128526	0.535	0.562	3.00098e-05
Cux2	1.39096e-09	-0.158584	0.489	0.516	3.00503e-05
Gtf3c3	1.4005e-09	0.24122	0.185	0.157	3.02564e-05
Gm13629	1.44302e-09	0.119988	0.338	0.302	3.11749e-05
Fndc3a	1.45027e-09	-0.159959	0.531	0.557	3.13317e-05
Ptprs	1.48993e-09	0.0800064	0.876	0.856	3.21884e-05
Igf2bp3	1.51024e-09	0.18206	0.302	0.27	3.26272e-05
Pafah1b1	1.57703e-09	0.0827022	0.769	0.739	3.40701e-05
Ndufa6	1.62712e-09	0.337875	0.1	0.079	3.51522e-05
Cox5a	1.6684e-09	0.3152	0.116	0.094	3.60442e-05
Rell2	1.6946e-09	0.253501	0.157	0.131	3.66102e-05
Safb2	1.76457e-09	-0.185263	0.311	0.343	3.81219e-05
Nphp4	1.80438e-09	-0.259984	0.169	0.196	3.89819e-05
Acbd4	1.81389e-09	0.313349	0.114	0.092	3.91874e-05
Atp5f1	1.8249e-09	0.217767	0.213	0.184	3.9425e-05
Slc35a1	1.85205e-09	0.225429	0.196	0.168	4.00117e-05
Nf1	1.90825e-09	-0.0892648	0.835	0.842	4.12258e-05
Tll1	1.92397e-09	0.0592405	0.726	0.679	4.15654e-05
Phf20l1	1.92533e-09	0.097371	0.731	0.699	4.15949e-05
Rpl22l1	1.99488e-09	0.260075	0.15	0.125	4.30973e-05
Ssbp1	2.02763e-09	0.261805	0.149	0.124	4.3805e-05
Immp1l	2.10066e-09	0.142326	0.364	0.328	4.53826e-05
Tpt1	2.1979e-09	0.301729	0.118	0.095	4.74834e-05
Nyap2	2.22059e-09	0.0677603	0.9	0.887	4.79736e-05
Dzank1	2.24801e-09	0.11734	0.568	0.535	4.85659e-05
Meg3	2.25494e-09	0.0150545	1	1	4.87157e-05
Pros1	2.26927e-09	0.232983	0.181	0.154	4.90254e-05
Arl8a	2.2989e-09	0.253831	0.168	0.142	4.96655e-05
Plcxd2	2.34359e-09	0.171379	0.34	0.308	5.06308e-05
Tmem59	2.37534e-09	0.217529	0.238	0.208	5.13169e-05
Fbxw9	2.46168e-09	0.327187	0.112	0.09	5.31821e-05
Sgk1	2.49987e-09	-0.226369	0.316	0.344	5.40071e-05
Grip1	2.63065e-09	-0.106596	0.901	0.912	5.68326e-05
Tspyl4	2.67455e-09	0.2884	0.126	0.103	5.77809e-05
Cdc26	2.67852e-09	0.269572	0.148	0.123	5.78667e-05
Gm38304	2.83379e-09	0.262385	0.127	0.104	6.12212e-05
Ncald	2.8342e-09	-0.213967	0.374	0.4	6.123e-05
Gm42477	2.90743e-09	0.320653	0.111	0.089	6.28122e-05
4930556J24Rik	2.97379e-09	0.325118	0.109	0.087	6.42458e-05
Calm3	2.99041e-09	0.300274	0.129	0.106	6.46049e-05
Ndufb3	2.99277e-09	0.260301	0.146	0.121	6.46557e-05
Slc23a2	3.00739e-09	0.116446	0.555	0.519	6.49717e-05
Itsn1	3.02199e-09	-0.114755	0.636	0.658	6.52872e-05
Mcph1	3.05962e-09	-0.180516	0.373	0.402	6.61e-05
Gm43915	3.18988e-09	0.204375	0.185	0.157	6.89141e-05
Yipf4	3.20505e-09	0.266783	0.143	0.119	6.92419e-05
Bdnf	3.26084e-09	0.244984	0.163	0.137	7.04471e-05
Zfp983	3.2673e-09	0.250408	0.17	0.144	7.05867e-05
Vwc2	3.26888e-09	0.156738	0.322	0.288	7.0621e-05
Kcnk9	3.51504e-09	-0.265412	0.141	0.166	7.59389e-05
Cdh20	3.5434e-09	0.0912271	0.623	0.582	7.65515e-05
Ywhah	3.55607e-09	0.226437	0.203	0.175	7.68253e-05
Rtbdn	3.63545e-09	0.192395	0.237	0.207	7.85402e-05
Cbwd1	3.67098e-09	0.237634	0.176	0.15	7.93078e-05
Ppt1	3.67595e-09	0.204305	0.258	0.229	7.94153e-05
Ptprf	3.77251e-09	-0.159669	0.389	0.42	8.15014e-05
Psd3	3.90101e-09	0.0867479	0.74	0.7	8.42773e-05
Pnma3	3.944e-09	-0.281173	0.139	0.163	8.52062e-05
Cops5	3.94592e-09	0.205806	0.216	0.187	8.52476e-05
Pet100	3.96844e-09	0.276133	0.136	0.112	8.57342e-05
Med13l	4.17897e-09	-0.15767	0.45	0.476	9.02824e-05
Ubr4	4.30527e-09	-0.134384	0.691	0.697	9.3011e-05
Ddc	4.33375e-09	0.0653223	0.949	0.93	9.36263e-05
Mgat3	4.38428e-09	-0.208246	0.201	0.23	9.47179e-05
Ppp2r1a	4.44991e-09	0.298395	0.112	0.09	9.61358e-05
Fndc3b	4.47491e-09	-0.203123	0.265	0.295	9.6676e-05
Tnrc18	4.54169e-09	-0.147278	0.447	0.475	9.81186e-05
Ammecr1	4.554e-09	0.0949379	0.711	0.673	9.83846e-05
Gm38251	4.56867e-09	0.279158	0.121	0.098	9.87014e-05
Gm12592	4.57858e-09	0.265685	0.138	0.114	9.89156e-05
Cpne2	4.69561e-09	0.250623	0.154	0.129	0.000101444
Tomm20	4.78185e-09	0.272875	0.128	0.105	0.000103307
Car10	4.83476e-09	-0.21336	0.309	0.339	0.00010445
Zfyve16	4.8498e-09	0.136898	0.404	0.37	0.000104775
Pex2	4.86112e-09	0.307018	0.107	0.085	0.00010502
Dgkb	4.89998e-09	-0.0886896	0.743	0.763	0.000105859
Gpi1	4.90715e-09	-0.164127	0.39	0.42	0.000106014
Xbp1	4.92513e-09	0.318043	0.108	0.086	0.000106403
Mgat4c	4.96557e-09	-0.156793	0.801	0.812	0.000107276
Rap1b	5.03512e-09	0.152148	0.326	0.292	0.000108779
Rps26	5.05503e-09	0.306466	0.106	0.085	0.000109209
Pds5b	5.31123e-09	-0.173716	0.414	0.441	0.000114744
Lrrfip1	5.35353e-09	-0.131963	0.448	0.48	0.000115658
Prss36	5.40499e-09	0.319062	0.107	0.086	0.000116769
Ccdc167	5.41863e-09	0.264046	0.137	0.114	0.000117064
Trrap	5.55142e-09	-0.177959	0.37	0.399	0.000119933
Ccdc73	6.28104e-09	0.284568	0.113	0.092	0.000135696
Cox11	6.36895e-09	0.255487	0.148	0.123	0.000137595
Rab28	6.42027e-09	0.145165	0.426	0.393	0.000138704
Lars2	6.42994e-09	-0.182945	0.337	0.366	0.000138913
Catspere2	6.48771e-09	-0.13449	0.557	0.578	0.000140161
Impact	6.5653e-09	0.107625	0.518	0.482	0.000141837
Kpnb1	6.67836e-09	0.210133	0.215	0.187	0.000144279
Lage3	6.76333e-09	0.227957	0.195	0.168	0.000146115
Slc25a40	6.94615e-09	0.211154	0.216	0.188	0.000150065
Rps23	6.982e-09	0.280018	0.127	0.105	0.000150839
Rnft1	7.17587e-09	0.233068	0.167	0.141	0.000155028
Sulf1	7.47087e-09	-0.235255	0.11	0.133	0.000161401
Glra3	7.71832e-09	0.133925	0.453	0.419	0.000166747
Tm2d1	7.765e-09	0.251123	0.147	0.123	0.000167755
Cstf2	7.78794e-09	0.141205	0.382	0.349	0.000168251
Dcx	7.84154e-09	0.133103	0.435	0.4	0.000169409
Actr2	7.97036e-09	0.145427	0.371	0.338	0.000172192
Donson	8.11431e-09	0.238729	0.168	0.143	0.000175302
Slbp	8.11579e-09	0.320278	0.103	0.082	0.000175333
Ap3m1	8.52105e-09	0.20616	0.217	0.189	0.000184089
Mterf3	8.60824e-09	0.237991	0.173	0.147	0.000185972
Il1rapl2	9.29821e-09	0.0293491	0.645	0.597	0.000200879
Gm11437	9.39694e-09	0.228614	0.172	0.146	0.000203012
Scn1a	1.03794e-08	-0.12038	0.58	0.603	0.000224237
Trpc5	1.07054e-08	-0.257477	0.168	0.194	0.00023128
Tax1bp1	1.08304e-08	0.128547	0.423	0.389	0.00023398
Ppp1r10	1.11318e-08	0.194496	0.221	0.193	0.000240492
Slc38a2	1.12055e-08	0.171661	0.3	0.269	0.000242083
Pdia5	1.12598e-08	-0.243684	0.214	0.241	0.000243257
Baz1b	1.1365e-08	-0.14334	0.483	0.506	0.000245528
Gm16036	1.15826e-08	0.272626	0.115	0.094	0.00025023
Asap2	1.16761e-08	-0.151799	0.379	0.409	0.000252251
Srek1	1.19789e-08	0.0846882	0.727	0.695	0.000258792
Rtn1	1.22857e-08	-0.0878959	0.834	0.844	0.000265421
Chst8	1.23788e-08	-0.284076	0.148	0.172	0.000267432
Fubp1	1.27828e-08	0.122082	0.507	0.474	0.000276159
Hif1an	1.30414e-08	0.305637	0.111	0.09	0.000281745
Ablim2	1.39308e-08	-0.117269	0.605	0.626	0.00030096
C78859	1.42447e-08	0.138397	0.422	0.389	0.000307742
Mrpl23	1.4264e-08	0.316142	0.104	0.084	0.000308159
Dclk1	1.48178e-08	-0.0730425	0.93	0.934	0.000320124
Gm26672	1.49098e-08	0.0764145	0.292	0.257	0.000322111
Rhof	1.5059e-08	0.271056	0.128	0.106	0.000325335
Fancc	1.52056e-08	0.188491	0.257	0.228	0.000328502
Chd4	1.54839e-08	-0.135055	0.516	0.537	0.000334515
4831440D22Rik	1.56151e-08	0.284825	0.105	0.085	0.000337348
Timm10b	1.56724e-08	0.279879	0.122	0.1	0.000338587
Nup93	1.58524e-08	0.128613	0.436	0.404	0.000342476
Srsf9	1.61213e-08	0.248195	0.162	0.138	0.000348284
Bptf	1.61487e-08	-0.116568	0.593	0.613	0.000348876
Rusc1	1.62245e-08	0.209035	0.199	0.172	0.000350513
Myh10	1.63678e-08	-0.142081	0.444	0.471	0.000353609
Dnah9	1.63993e-08	-0.254906	0.183	0.208	0.00035429
Ttc12	1.64515e-08	0.287123	0.117	0.096	0.000355417
Mfhas1	1.66265e-08	-0.203526	0.279	0.307	0.000359199
Lnpk	1.66699e-08	0.141416	0.418	0.386	0.000360136
Grip1os2	1.66957e-08	0.281556	0.111	0.09	0.000360694
Gfod1	1.69994e-08	-0.198519	0.301	0.329	0.000367256
Glra1	1.71845e-08	-0.350405	0.088	0.108	0.000371255
Selenon	1.74274e-08	0.280264	0.123	0.101	0.000376501
U2af2	1.78823e-08	0.220174	0.178	0.152	0.000386328
Gm39214	1.83123e-08	0.174206	0.183	0.157	0.000395619
Gm4221	1.83704e-08	0.247204	0.139	0.116	0.000396874
Rims2	1.87521e-08	-0.0541611	0.97	0.973	0.00040512
Fbxw2	1.89934e-08	0.185389	0.218	0.19	0.000410333
Gm49336	1.92526e-08	0.176441	0.256	0.227	0.000415933
Amer2	1.93907e-08	0.239236	0.164	0.139	0.000418917
Slc6a7	1.97664e-08	-0.242688	0.177	0.203	0.000427032
Dscaml1	1.9799e-08	-0.261405	0.208	0.233	0.000427737
Hexdc	1.98122e-08	-0.2246	0.205	0.232	0.000428024
Glod4	1.99669e-08	0.200222	0.177	0.151	0.000431365
Snx5	2.07969e-08	0.188569	0.219	0.191	0.000449296
Sdk2	2.08052e-08	-0.265485	0.182	0.207	0.000449476
Dlc1	2.0807e-08	-0.162487	0.395	0.423	0.000449515
Dync1i2	2.103e-08	0.0776975	0.751	0.719	0.000454331
Smurf1	2.13611e-08	-0.180698	0.303	0.332	0.000461486
Fam204a	2.14142e-08	0.168076	0.313	0.283	0.000462632
Galnt2	2.18744e-08	-0.229094	0.197	0.223	0.000472574
Nrsn1	2.20033e-08	0.207137	0.183	0.157	0.000475359
Nit1	2.2094e-08	0.232062	0.156	0.132	0.00047732
Serinc3	2.28261e-08	0.211605	0.199	0.172	0.000493135
Ewsr1	2.32619e-08	0.120085	0.551	0.523	0.00050255
Cept1	2.33119e-08	0.158992	0.338	0.308	0.000503631
Usp19	2.50491e-08	0.207606	0.217	0.19	0.000541161
Pank3	2.53048e-08	0.182276	0.215	0.187	0.000546685
Rpl37	2.5445e-08	0.270175	0.122	0.1	0.000549713
8030462N17Rik	2.56102e-08	0.143069	0.382	0.35	0.000553283
Dmtf1	2.65248e-08	0.163994	0.292	0.262	0.000573043
Aplp1	2.79946e-08	0.182674	0.221	0.193	0.000604795
Emc9	2.86568e-08	0.218124	0.192	0.166	0.000619101
Arnt	2.89057e-08	0.10742	0.541	0.509	0.00062448
Mapk8ip1	2.91819e-08	0.176431	0.249	0.22	0.000630445
Pcgf2	2.94596e-08	0.27587	0.142	0.119	0.000636445
Hs3st1	3.14293e-08	0.300927	0.105	0.085	0.000678998
Srsf11	3.22177e-08	0.0962778	0.616	0.58	0.000696032
Gm48749	3.22487e-08	0.257984	0.119	0.098	0.000696701
Camk2a	3.25108e-08	-0.229192	0.303	0.329	0.000702363
Nol4	3.32421e-08	0.0739795	0.839	0.822	0.000718162
Gm48091	3.36055e-08	0.131203	0.207	0.179	0.000726013
Chd9	3.41878e-08	-0.0641099	0.912	0.916	0.000738593
Zfp516	3.42959e-08	-0.324682	0.088	0.107	0.000740929
Tsix	3.45429e-08	-0.257278	0.296	0.324	0.000746265
Hdhd2	3.48267e-08	0.267676	0.125	0.103	0.000752395
Kat6b	3.50316e-08	-0.134204	0.521	0.543	0.000756823
Rbck1	3.53335e-08	0.260603	0.132	0.11	0.000763345
4732440D04Rik	3.54045e-08	0.27403	0.13	0.109	0.000764879
Sox12	3.6383e-08	0.325761	0.1	0.081	0.000786018
Eps15	3.75299e-08	0.127052	0.426	0.394	0.000810796
Tceal5	3.82726e-08	0.232144	0.168	0.144	0.00082684
Rcbtb1	3.84184e-08	0.208959	0.184	0.159	0.000829991
Arl6ip6	4.01703e-08	0.293967	0.108	0.088	0.00086784
Gon4l	4.07361e-08	-0.163834	0.368	0.395	0.000880063
Scn8a	4.09512e-08	-0.115382	0.577	0.602	0.000884709
Rnf128	4.17521e-08	0.213379	0.15	0.126	0.000902013
St8sia6	4.17535e-08	0.176354	0.224	0.196	0.000902043
Cfap61	4.17645e-08	0.29407	0.11	0.09	0.000902279
Mrps17	4.1968e-08	0.295532	0.118	0.098	0.000906676
Cldnd1	4.24521e-08	0.270442	0.122	0.101	0.000917135
Paip1	4.27854e-08	0.153483	0.234	0.205	0.000924337
Eef1a1	4.35449e-08	0.219947	0.192	0.167	0.000940743
Aig1	4.42637e-08	-0.139133	0.473	0.498	0.000956272
Gm20721	4.44375e-08	0.174582	0.19	0.164	0.000960027
Slc9a7	4.52423e-08	-0.122894	0.521	0.545	0.000977415
Scoc	4.56446e-08	0.223784	0.181	0.156	0.000986106
Jazf1	4.58356e-08	-0.0916828	0.763	0.77	0.000990231
Rogdi	4.58677e-08	0.16899	0.263	0.234	0.000990926
Extl3	4.64098e-08	-0.188728	0.322	0.349	0.00100264
Chmp5	4.75689e-08	0.295988	0.106	0.087	0.00102768
Sntg2	4.80911e-08	-0.457912	0.084	0.103	0.00103896
Sobp	4.85013e-08	-0.0932311	0.744	0.758	0.00104782
Ahdc1	4.85951e-08	-0.202279	0.237	0.263	0.00104985
Dipk1b	4.919e-08	0.21401	0.178	0.153	0.0010627
Sdha	4.98012e-08	0.149729	0.331	0.301	0.0010759
Thoc1	5.00359e-08	0.115451	0.434	0.401	0.00108098
Lrrtm4	5.08656e-08	0.0563306	0.82	0.802	0.0010989
Emc7	5.2043e-08	0.238601	0.168	0.144	0.00112434
Slc38a1	5.26431e-08	-0.128073	0.47	0.497	0.0011373
Cnot7	5.32623e-08	0.144325	0.348	0.316	0.00115068
Psip1	5.3343e-08	0.0989391	0.497	0.462	0.00115242
Dimt1	5.41204e-08	0.25424	0.136	0.114	0.00116922
Gabrb3	5.41975e-08	-0.0659907	0.936	0.942	0.00117088
Nol4l	5.47964e-08	-0.150694	0.399	0.426	0.00118382
March11	5.56905e-08	0.128102	0.426	0.395	0.00120314
Dicer1	5.60066e-08	-0.175165	0.365	0.39	0.00120997
Asap1	5.60715e-08	-0.131906	0.57	0.589	0.00121137
Sorbs1	5.75924e-08	-0.114825	0.662	0.675	0.00124423
Krt222	5.7762e-08	0.23163	0.167	0.143	0.00124789
Proser1	5.7844e-08	0.223764	0.146	0.123	0.00124966
Sugt1	5.9111e-08	0.206062	0.198	0.173	0.00127703
C130073E24Rik	5.97488e-08	-0.164597	0.351	0.378	0.00129081
Rfx5	6.00374e-08	0.282472	0.104	0.084	0.00129705
Rtl1	6.01584e-08	0.0694484	0.438	0.399	0.00129966
Gm36037	6.03465e-08	0.245376	0.114	0.093	0.00130372
Gucy2c	6.10212e-08	0.163088	0.281	0.252	0.0013183
Spen	6.13739e-08	-0.185855	0.282	0.309	0.00132592
Trank1	6.36603e-08	-0.093762	0.759	0.769	0.00137532
Med1	6.46644e-08	0.196774	0.205	0.179	0.00139701
Gcnt7	6.56994e-08	0.319903	0.101	0.082	0.00141937
Otud6b	6.58932e-08	0.25575	0.125	0.104	0.00142356
Cfap46	6.69712e-08	-0.265826	0.131	0.154	0.00144685
Hprt	6.77156e-08	0.178549	0.266	0.238	0.00146293
Oaz1	7.25572e-08	0.181128	0.238	0.211	0.00156753
Pxmp4	7.35528e-08	0.207912	0.193	0.167	0.00158904
Fkbp8	7.71926e-08	0.238505	0.139	0.117	0.00166767
Selenoo	7.74518e-08	0.290386	0.109	0.089	0.00167327
Ubtd2	7.78567e-08	0.219118	0.177	0.153	0.00168202
Srp14	7.85348e-08	0.237287	0.142	0.12	0.00169667
Fkbp1a	7.92017e-08	0.172765	0.224	0.197	0.00171107
Sorbs2	8.22072e-08	-0.0907944	0.783	0.793	0.00177601
Nbeal1	8.27003e-08	0.0818006	0.703	0.669	0.00178666
Lhfpl3	8.34535e-08	-0.0811981	0.851	0.867	0.00180293
Spock2	8.46161e-08	-0.142602	0.474	0.497	0.00182805
Ap2m1	8.52229e-08	0.261707	0.111	0.091	0.00184116
Tbp	8.93337e-08	0.271421	0.115	0.095	0.00192997
Adcy5	9.01628e-08	-0.151182	0.383	0.41	0.00194788
Bbip1	9.05232e-08	0.171559	0.245	0.217	0.00195566
Bmt2	9.0612e-08	0.142108	0.392	0.363	0.00195758
4930444A19Rik	9.11519e-08	0.290324	0.103	0.084	0.00196925
Trim44	9.12709e-08	0.0965556	0.597	0.566	0.00197182
Nfxl1	9.21103e-08	0.171984	0.215	0.189	0.00198995
Ntn1	9.30088e-08	-0.127197	0.708	0.708	0.00200936
Chchd4	9.37077e-08	0.283872	0.113	0.093	0.00202446
Mmadhc	9.60195e-08	0.297954	0.105	0.086	0.00207441
Pisd	9.65015e-08	0.178858	0.199	0.173	0.00208482
Emc1	9.67546e-08	0.255495	0.136	0.115	0.00209029
Tacr3	9.67743e-08	-0.218586	0.253	0.28	0.00209071
Cox6c	9.97241e-08	0.21077	0.168	0.144	0.00215444
Mtpap	1.007e-07	0.233625	0.162	0.139	0.00217552
Skap2	1.00843e-07	0.258595	0.141	0.119	0.00217862
Mdm2	1.01772e-07	0.165795	0.266	0.238	0.00219869
Nin	1.01775e-07	-0.171423	0.311	0.338	0.00219875
Cald1	1.02232e-07	-0.242462	0.16	0.184	0.00220862
Usf2	1.04096e-07	0.198868	0.198	0.173	0.0022489
Txnl1	1.04717e-07	0.171275	0.255	0.227	0.00226232
Uap1	1.05038e-07	0.231832	0.15	0.127	0.00226923
Mrgbp	1.05381e-07	0.242412	0.142	0.121	0.00227665
Shisa6	1.05732e-07	-0.13928	0.365	0.393	0.00228424
Kmt2d	1.08536e-07	-0.186412	0.254	0.281	0.0023448
Caml	1.0865e-07	0.196703	0.204	0.179	0.00234727
Srgap2	1.09193e-07	-0.104188	0.717	0.728	0.00235901
Tox3	1.1041e-07	-0.161456	0.575	0.585	0.0023853
Bcl11a	1.11094e-07	-0.178507	0.271	0.298	0.00240007
Epha4	1.11255e-07	0.0835805	0.499	0.459	0.00240356
Pcyt1b	1.12789e-07	0.179794	0.193	0.167	0.0024367
Cisd2	1.13093e-07	0.155868	0.295	0.266	0.00244327
Cast	1.15076e-07	0.152607	0.324	0.295	0.0024861
Rufy2	1.15233e-07	0.105824	0.498	0.466	0.00248949
Spx	1.20962e-07	0.265839	0.114	0.094	0.00261327
Edf1	1.21777e-07	0.284497	0.1	0.082	0.00263087
Dnajc17	1.2332e-07	0.275991	0.107	0.088	0.0026642
Vsnl1	1.25675e-07	0.0543285	0.922	0.907	0.00271508
Flnb	1.28106e-07	-0.130802	0.582	0.595	0.00276761
Creb1	1.36699e-07	0.14708	0.388	0.359	0.00295325
Fktn	1.37489e-07	0.130507	0.32	0.289	0.0029703
Nudt21	1.40488e-07	0.235447	0.149	0.127	0.00303511
Rsph14	1.4515e-07	0.241437	0.123	0.102	0.00313582
Nars	1.46746e-07	0.214642	0.194	0.17	0.0031703
Trak1	1.47157e-07	-0.149052	0.357	0.385	0.00317918
Snhg14	1.48251e-07	-0.0369621	0.998	0.998	0.00320281
Mafg	1.48948e-07	-0.135867	0.451	0.477	0.00321787
Lekr1	1.51393e-07	0.142961	0.403	0.375	0.0032707
Irf2bp2	1.5191e-07	0.290394	0.104	0.085	0.00328186
Miat	1.5226e-07	0.0768406	0.796	0.77	0.00328942
4933406I18Rik	1.57301e-07	-0.143797	0.507	0.525	0.00339832
Ptms	1.62162e-07	0.222012	0.159	0.137	0.00350335
Usp34	1.64392e-07	-0.0654473	0.907	0.908	0.00355152
Cul9	1.65915e-07	-0.135186	0.412	0.44	0.00358443
Atad1	1.66901e-07	0.168951	0.281	0.253	0.00360573
Tcp11l1	1.68998e-07	0.0979931	0.507	0.474	0.00365104
2210408F21Rik	1.73475e-07	-0.115306	0.625	0.638	0.00374776
Ptprm	1.74591e-07	-0.225885	0.232	0.258	0.00377187
Dgkz	1.75299e-07	0.104645	0.472	0.439	0.00378715
Bach2	1.75572e-07	0.0832431	0.757	0.732	0.00379306
Ttbk1	1.77714e-07	-0.173703	0.374	0.397	0.00383934
Hspa12a	1.78663e-07	-0.196277	0.245	0.27	0.00385985
Gm27008	1.79535e-07	0.185766	0.155	0.132	0.00387868
Lamtor3	1.80637e-07	0.215378	0.15	0.128	0.00390248
Tpp2	1.82589e-07	0.130398	0.363	0.333	0.00394465
Fras1	1.8288e-07	-0.245661	0.201	0.225	0.00395093
Matr3	1.84654e-07	0.12103	0.379	0.348	0.00398927
Rpl11	1.84932e-07	0.210994	0.168	0.144	0.00399527
Zfp846	1.85646e-07	0.194667	0.2	0.175	0.0040107
Pcsk1	1.888e-07	0.0872503	0.266	0.236	0.00407883
Rps15a	1.90359e-07	0.254701	0.123	0.103	0.00411251
Plpp5	1.93721e-07	0.260839	0.13	0.11	0.00418514
Paip2	1.96782e-07	0.116852	0.462	0.433	0.00425127
Fam45a	1.98713e-07	0.169079	0.238	0.212	0.00429299
Rhoa	2.01328e-07	0.17178	0.214	0.188	0.00434949
1810013L24Rik	2.02632e-07	0.149049	0.336	0.307	0.00437766
Vps50	2.05174e-07	0.131399	0.345	0.315	0.00443257
St3gal3	2.12216e-07	-0.142913	0.418	0.443	0.00458471
Dlgap1	2.13125e-07	-0.0640161	0.966	0.959	0.00460435
Reep2	2.1475e-07	0.165326	0.288	0.261	0.00463947
Fam169a	2.15581e-07	0.128896	0.368	0.337	0.00465741
Avl9	2.16376e-07	0.159164	0.26	0.233	0.00467458
Traf3ip2	2.18722e-07	0.188082	0.179	0.155	0.00472526
Map1a	2.1963e-07	-0.184211	0.255	0.28	0.00474488
Filip1l	2.21152e-07	0.11994	0.225	0.198	0.00477777
Gm30648	2.25564e-07	0.247294	0.12	0.1	0.00487309
Vps29	2.29237e-07	0.205753	0.179	0.156	0.00495244
Snrnp27	2.29257e-07	0.238576	0.145	0.124	0.00495286
Fam53c	2.32991e-07	0.223989	0.155	0.133	0.00503353
Zfyve27	2.33538e-07	0.156267	0.261	0.234	0.00504535
Ptma	2.337e-07	0.242388	0.125	0.105	0.00504885
Ago2	2.34653e-07	-0.147625	0.341	0.369	0.00506944
Socs4	2.34927e-07	0.270022	0.111	0.091	0.00507536
Mterf2	2.35631e-07	0.276922	0.113	0.094	0.00509056
Nbdy	2.3852e-07	0.214239	0.178	0.155	0.00515298
Clmn	2.4049e-07	-0.271299	0.114	0.134	0.00519556
Ttpal	2.40499e-07	0.227577	0.145	0.124	0.00519574
Slc35b1	2.43911e-07	0.212033	0.154	0.131	0.00526946
Upf2	2.49216e-07	0.108994	0.465	0.435	0.00538405
Fkbp3	2.50271e-07	0.184568	0.213	0.188	0.00540685
Bex2	2.56449e-07	0.204349	0.177	0.153	0.00554033
Gpr161	2.56494e-07	0.22411	0.162	0.14	0.0055413
Riok2	2.60997e-07	0.194587	0.18	0.156	0.00563858
Inafm1	2.67996e-07	0.267346	0.107	0.088	0.00578978
Cep164	2.68036e-07	-0.146417	0.336	0.363	0.00579065
Cript	2.69743e-07	0.27857	0.104	0.085	0.00582752
Etv1	2.73309e-07	0.222689	0.156	0.134	0.00590457
Ywhaz	2.74816e-07	0.130458	0.35	0.32	0.00593713
Vapa	2.75651e-07	0.131829	0.366	0.337	0.00595517
Ralgapa1	2.76827e-07	0.0501368	0.902	0.89	0.00598058
Shroom4	2.81741e-07	0.270877	0.104	0.086	0.00608674
Zfp941	2.83907e-07	0.152299	0.329	0.301	0.00613352
Rnf169	2.84202e-07	-0.175766	0.306	0.331	0.0061399
Cox6b1	2.87229e-07	0.271532	0.109	0.091	0.00620529
Rundc3a	2.91864e-07	0.158335	0.274	0.247	0.00630544
Myrip	2.92567e-07	-0.120708	0.568	0.584	0.00632062
Cdk5	2.95447e-07	0.218701	0.165	0.143	0.00638285
Zfp384	2.97648e-07	0.191375	0.198	0.174	0.00643038
Nvl	2.99856e-07	0.16886	0.334	0.306	0.00647809
Zfp318	3.11996e-07	-0.146061	0.361	0.388	0.00674035
Gm37529	3.1371e-07	0.215644	0.164	0.142	0.00677738
Tuba1a	3.17533e-07	0.249654	0.119	0.099	0.00685999
Gdi1	3.18653e-07	0.175975	0.244	0.218	0.00688418
Noc3l	3.19169e-07	0.239793	0.122	0.103	0.00689533
Cntnap4	3.24308e-07	0.0476735	0.941	0.926	0.00700635
Nexmif	3.28293e-07	-0.119948	0.642	0.652	0.00709244
Rreb1	3.32012e-07	0.0134841	0.747	0.696	0.0071728
Rbm26	3.343e-07	0.086772	0.627	0.598	0.00722221
Ppp3cb	3.36407e-07	0.125607	0.427	0.398	0.00726773
Mttp	3.41126e-07	0.162456	0.222	0.197	0.00736968
Gm5136	3.42681e-07	0.173721	0.187	0.163	0.00740328
Gphn	3.5014e-07	-0.0559131	0.955	0.96	0.00756442
Cdc42bpb	3.52654e-07	-0.153664	0.356	0.381	0.00761875
Rgs7	3.64818e-07	-0.0549556	0.975	0.976	0.00788153
Gatad1	3.65425e-07	0.255463	0.133	0.113	0.00789464
Srpr	3.6746e-07	0.173004	0.198	0.174	0.0079386
Map6	3.72747e-07	-0.122203	0.537	0.558	0.00805283
Ccser1	3.73754e-07	0.0339804	0.997	0.996	0.00807458
Frmpd3	3.74993e-07	-0.168624	0.353	0.378	0.00810135
Ston2	3.77058e-07	-0.272603	0.138	0.159	0.00814597
Shank2	3.81017e-07	-0.112429	0.576	0.592	0.0082315
Aldoa	3.85159e-07	0.235928	0.155	0.133	0.00832097
Smg1	3.89028e-07	-0.0835933	0.724	0.733	0.00840457
Pcf11	3.93656e-07	0.134951	0.325	0.296	0.00850455
Atp2c1	3.95039e-07	0.0960303	0.692	0.669	0.00853442
Shroom2	4.01648e-07	0.261591	0.112	0.093	0.0086772
Rps27a	4.08098e-07	0.232667	0.129	0.109	0.00881654
Pcgf6	4.16324e-07	0.1468	0.285	0.257	0.00899425
Gm29530	4.18402e-07	0.225043	0.118	0.099	0.00903915
Galnt10	4.23255e-07	-0.2159	0.192	0.216	0.009144
Selenof	4.29447e-07	0.266186	0.106	0.088	0.00927777
Ubl5	4.30675e-07	0.261445	0.104	0.086	0.00930431
Ubap2l	4.3332e-07	0.114094	0.439	0.409	0.00936144
Snapc3	4.35991e-07	0.122232	0.357	0.328	0.00941915
Gm15834	4.47348e-07	0.227104	0.144	0.123	0.00966451
Zfp317	4.48078e-07	0.231124	0.142	0.121	0.00968027
Rab2b	4.49827e-07	0.209927	0.189	0.165	0.00971807
Trpc6	4.52548e-07	0.0723466	0.669	0.637	0.00977684
Rp9	4.5692e-07	0.109977	0.413	0.383	0.0098713
Ggnbp2	4.57419e-07	0.0923791	0.545	0.514	0.00988207
Epn1	4.61891e-07	0.237902	0.139	0.119	0.0099787
Ppp4r4	4.66547e-07	0.122387	0.39	0.362	0.0100793
Dstn	4.68178e-07	0.14926	0.294	0.267	0.0101145
Rps12	4.80306e-07	0.227862	0.147	0.126	0.0103765
Pitrm1	4.86304e-07	0.169972	0.251	0.225	0.0105061
Snw1	4.8704e-07	0.250148	0.134	0.114	0.010522
Tshz2	4.94814e-07	-0.407175	0.126	0.146	0.01069
Neo1	4.95075e-07	0.0894065	0.708	0.685	0.0106956
Rab11fip2	4.98771e-07	0.138257	0.334	0.306	0.0107755
Rnf216	5.00307e-07	-0.128386	0.436	0.459	0.0108086
Slc33a1	5.01711e-07	0.186794	0.177	0.154	0.010839
Sec61a1	5.04318e-07	-0.244954	0.218	0.241	0.0108953
Prkar1b	5.06456e-07	-0.118262	0.493	0.516	0.0109415
Myo18a	5.0918e-07	-0.154709	0.372	0.396	0.0110003
Mboat2	5.15472e-07	-0.136614	0.424	0.448	0.0111363
Lmo7	5.21299e-07	0.138529	0.321	0.293	0.0112621
Bcr	5.23548e-07	-0.161365	0.355	0.379	0.0113107
Mdm4	5.26071e-07	0.0964653	0.566	0.535	0.0113652
Asns	5.2972e-07	0.264976	0.1	0.082	0.0114441
Cfap20	5.44461e-07	0.212561	0.172	0.15	0.0117625
Bcas2	5.44765e-07	0.206066	0.151	0.129	0.0117691
Ccdc58	5.51384e-07	0.166621	0.219	0.194	0.0119121
Gria3	5.53354e-07	0.0563651	0.895	0.878	0.0119547
Cxxc4	5.53842e-07	0.119271	0.415	0.386	0.0119652
Qtrt2	5.54494e-07	0.216321	0.141	0.121	0.0119793
Rtn4	5.56093e-07	0.0858627	0.648	0.618	0.0120138
Ccdc90b	5.60357e-07	0.171624	0.181	0.157	0.0121059
Gpx4	5.61609e-07	0.276185	0.105	0.087	0.012133
Frmd4b	5.69598e-07	0.0389694	0.832	0.803	0.0123056
Nedd8	5.84378e-07	0.24166	0.122	0.103	0.0126249
Capza2	5.89382e-07	0.172794	0.197	0.173	0.012733
Lhfp	5.90127e-07	-0.172285	0.426	0.444	0.0127491
Bfar	5.91956e-07	0.175762	0.212	0.188	0.0127886
D930016D06Rik	5.96894e-07	0.12979	0.305	0.277	0.0128953
Kif5c	5.98469e-07	-0.0913194	0.711	0.723	0.0129293
Mbnl1	6.01778e-07	0.0888842	0.479	0.447	0.0130008
Eif3e	6.1121e-07	0.180988	0.208	0.184	0.0132046
Fam111a	6.19435e-07	0.233425	0.102	0.084	0.0133823
Crtc3	6.39395e-07	-0.132116	0.44	0.463	0.0138135
Selenot	6.4145e-07	0.203743	0.16	0.138	0.0138579
Vezf1	6.41871e-07	0.206852	0.16	0.138	0.013867
Zfp560	6.51939e-07	0.201309	0.163	0.141	0.0140845
Ppp1r2	6.64942e-07	0.159572	0.215	0.19	0.0143654
Rhbdl1	6.80164e-07	0.155762	0.255	0.229	0.0146943
Gm39244	6.87237e-07	0.22436	0.128	0.108	0.0148471
Ldb1	6.88494e-07	0.290895	0.101	0.084	0.0148742
Ints13	6.94813e-07	0.192456	0.191	0.168	0.0150107
9430015G10Rik	7.11573e-07	0.245265	0.113	0.094	0.0153728
Ifitm10	7.21003e-07	0.231588	0.136	0.116	0.0155765
Iqsec3	7.23998e-07	-0.143184	0.478	0.499	0.0156412
Sptssa	7.24584e-07	0.276358	0.1	0.083	0.0156539
Slc6a8	7.2823e-07	0.246576	0.123	0.103	0.0157327
Ptprn	7.29174e-07	0.0687552	0.697	0.67	0.0157531
Ro60	7.34551e-07	0.161193	0.254	0.228	0.0158692
Cltc	7.34613e-07	0.0961048	0.516	0.484	0.0158706
Itgb3bp	7.3505e-07	0.162929	0.215	0.19	0.01588
Mitf	7.40582e-07	0.122048	0.31	0.281	0.0159995
Gin1	7.51756e-07	0.235908	0.124	0.104	0.0162409
Enpp5	7.52236e-07	0.228176	0.146	0.125	0.0162513
Tex2	7.83856e-07	-0.172402	0.292	0.316	0.0169344
Apba1	7.853e-07	-0.0523629	0.984	0.981	0.0169656
Ttll5	7.85549e-07	-0.142818	0.406	0.43	0.016971
Tet3	8.02864e-07	-0.182639	0.362	0.384	0.0173451
Arsb	8.1793e-07	-0.173756	0.336	0.36	0.0176706
Zfp326	8.21634e-07	0.146454	0.34	0.314	0.0177506
Nova2	8.30488e-07	-0.149477	0.368	0.393	0.0179419
Akap8l	8.32682e-07	-0.101052	0.629	0.644	0.0179893
Zbtb7a	8.44764e-07	-0.149186	0.286	0.312	0.0182503
Gm16337	8.45047e-07	0.25031	0.107	0.089	0.0182564
Zcchc18	8.46796e-07	0.107728	0.515	0.489	0.0182942
Ptpru	8.54615e-07	0.088698	0.637	0.61	0.0184631
Farp1	8.58573e-07	-0.106471	0.61	0.625	0.0185486
Prpf38b	8.61013e-07	0.111511	0.409	0.378	0.0186013
Rell1	8.69425e-07	0.249925	0.1	0.082	0.0187831
Ghitm	8.99085e-07	0.250323	0.116	0.097	0.0194238
Ypel5	9.0609e-07	0.23949	0.126	0.106	0.0195752
B830012L14Rik	9.10008e-07	-0.0783639	0.869	0.87	0.0196598
Miga1	9.12005e-07	-0.153293	0.389	0.412	0.019703
Lypla1	9.196e-07	0.190333	0.171	0.149	0.019867
Gpr26	9.36149e-07	0.172229	0.235	0.211	0.0202246
Ddit3	9.40996e-07	0.257355	0.109	0.091	0.0203293
Setd5	9.56354e-07	0.0620921	0.728	0.698	0.0206611
Astn1	9.61525e-07	-0.0819105	0.772	0.781	0.0207728
Med25	9.65732e-07	0.212374	0.147	0.127	0.0208637
Socs2	9.66619e-07	0.150142	0.313	0.287	0.0208828
Col4a1	9.79243e-07	-0.262818	0.105	0.123	0.0211556
Tenm3	9.81154e-07	-0.1427	0.491	0.51	0.0211969
Rps6ka2	1.00579e-06	-0.194848	0.218	0.242	0.0217291
Mtdh	1.00758e-06	0.0942482	0.617	0.592	0.0217678
Gm28756	1.01044e-06	-0.281651	0.102	0.121	0.0218295
Tcf4	1.01262e-06	-0.143158	0.566	0.581	0.0218766
Foxred1	1.02847e-06	0.218379	0.123	0.104	0.022219
Acad10	1.03626e-06	0.229212	0.133	0.113	0.0223873
Phykpl	1.04386e-06	0.22382	0.113	0.094	0.0225516
Ankra2	1.059e-06	0.20746	0.143	0.123	0.0228786
Coq10a	1.07549e-06	0.226221	0.125	0.106	0.0232349
Rapgef4	1.07828e-06	-0.0650059	0.842	0.85	0.0232952
Dalrd3	1.07961e-06	0.162938	0.208	0.184	0.0233239
Zfp182	1.08165e-06	0.170052	0.271	0.247	0.023368
Pcdh10	1.08552e-06	0.126644	0.458	0.431	0.0234515
Sema4g	1.09301e-06	0.168213	0.253	0.228	0.0236133
Rxylt1	1.09604e-06	0.1974	0.185	0.163	0.0236789
Gm32647	1.11411e-06	-0.397729	0.171	0.192	0.0240693
Sumo1	1.13176e-06	0.135703	0.343	0.316	0.0244506
Stt3a	1.13203e-06	0.196867	0.165	0.143	0.0244564
Rtca	1.13429e-06	0.187368	0.195	0.172	0.0245053
Atf4	1.13491e-06	0.217372	0.142	0.122	0.0245186
Gpld1	1.13793e-06	0.209344	0.137	0.117	0.0245838
5430405H02Rik	1.14646e-06	0.178832	0.178	0.156	0.0247682
Ypel3	1.17302e-06	0.189462	0.159	0.137	0.025342
Arl14ep	1.17834e-06	0.238183	0.109	0.091	0.025457
Rpl27a	1.21581e-06	0.164829	0.217	0.193	0.0262664
Fat1	1.22632e-06	0.216929	0.127	0.108	0.0264934
4930402H24Rik	1.24439e-06	-0.0623747	0.901	0.909	0.0268838
Sptbn4	1.24717e-06	-0.0878887	0.668	0.681	0.0269439
Atp2b3	1.24846e-06	-0.154559	0.33	0.355	0.0269716
Btf3l4	1.25704e-06	0.22337	0.139	0.119	0.0271571
C920021L13Rik	1.28092e-06	0.24572	0.119	0.1	0.027673
Zfp131	1.28513e-06	0.162518	0.213	0.19	0.0277639
Ctns	1.28833e-06	0.226199	0.135	0.115	0.027833
Camk1	1.29212e-06	-0.172912	0.239	0.263	0.027915
Kcnk10	1.2938e-06	-0.236248	0.17	0.192	0.0279512
Slc7a3	1.30166e-06	0.206417	0.146	0.125	0.0281211
Cep170	1.30481e-06	0.079178	0.611	0.581	0.0281892
Rmnd5a	1.30505e-06	0.123728	0.319	0.291	0.0281943
Npm1	1.31953e-06	0.229084	0.139	0.12	0.0285071
Caskin1	1.32507e-06	-0.145709	0.329	0.354	0.0286267
Hook1	1.33143e-06	0.108305	0.47	0.442	0.0287642
Clptm1l	1.33508e-06	0.155377	0.209	0.186	0.0288432
Pcdh11x	1.338e-06	-0.281267	0.177	0.198	0.0289062
Top2b	1.33834e-06	0.110781	0.409	0.38	0.0289136
Fmn1	1.3712e-06	0.0601728	0.61	0.569	0.0296233
Nelfa	1.38651e-06	0.205972	0.142	0.122	0.0299541
Pcca	1.39509e-06	-0.100003	0.625	0.638	0.0301396
Macrod1	1.40546e-06	0.151241	0.248	0.222	0.0303637
Fgfr1op2	1.42039e-06	0.205728	0.146	0.125	0.030686
Nudcd2	1.42168e-06	0.242184	0.121	0.103	0.030714
Trdmt1	1.42664e-06	0.261272	0.111	0.093	0.0308212
Npas3	1.43143e-06	-0.197054	0.342	0.368	0.0309246
Fyn	1.44491e-06	-0.119491	0.487	0.507	0.0312158
Ubr2	1.45777e-06	-0.121228	0.454	0.478	0.0314938
Sgpp2	1.47443e-06	0.15254	0.229	0.205	0.0318536
Slc22a17	1.4769e-06	0.127576	0.347	0.32	0.031907
Bicc1	1.48697e-06	-0.137731	0.412	0.434	0.0321245
Nrbp1	1.50677e-06	0.168592	0.184	0.162	0.0325523
Prkar1a	1.52453e-06	0.140898	0.309	0.283	0.0329359
Agl	1.53244e-06	0.18676	0.26	0.235	0.0331067
Fnta	1.54349e-06	0.170708	0.204	0.181	0.0333456
Zfp462	1.54444e-06	-0.0750525	0.782	0.786	0.0333661
Insyn2b	1.5609e-06	0.1037	0.434	0.405	0.0337216
Arhgap24	1.60055e-06	-0.155082	0.396	0.418	0.0345783
Pi4ka	1.63133e-06	-0.0886545	0.705	0.712	0.0352434
Itgbl1	1.65349e-06	0.200856	0.145	0.125	0.0357221
Snx9	1.65789e-06	-0.181412	0.271	0.295	0.0358171
Prdx2	1.67071e-06	0.228331	0.119	0.101	0.0360939
Pxk	1.69505e-06	0.100129	0.462	0.436	0.0366198
Hnrnph2	1.73421e-06	0.209905	0.157	0.137	0.037466
Rgmb	1.76615e-06	0.249543	0.106	0.089	0.0381558
Zfp949	1.76679e-06	0.153044	0.259	0.234	0.0381698
Pex3	1.76716e-06	0.172813	0.181	0.159	0.0381776
Rpl3	1.77265e-06	0.233348	0.148	0.128	0.0382964
Dcaf5	1.77322e-06	-0.104668	0.493	0.518	0.0383087
Klf6	1.80612e-06	0.220224	0.116	0.097	0.0390195
Cpsf7	1.81625e-06	0.120092	0.35	0.322	0.0392382
2810013P06Rik	1.82667e-06	0.226337	0.122	0.103	0.0394633
Sub1	1.82747e-06	0.226134	0.126	0.107	0.0394806
Cyp20a1	1.83143e-06	0.213688	0.134	0.115	0.0395662
Nup54	1.85859e-06	0.207811	0.141	0.121	0.0401529
Elfn2	1.90562e-06	-0.239481	0.114	0.133	0.0411689
Necab3	1.90733e-06	0.190913	0.16	0.139	0.0412059
Nif3l1	1.91999e-06	0.234617	0.102	0.085	0.0414794
Kcnma1	1.92153e-06	-0.0377977	0.993	0.992	0.0415128
Pcnp	1.92582e-06	0.121759	0.329	0.301	0.0416054
Slc27a1	1.92767e-06	0.212785	0.143	0.124	0.0416454
Wtap	1.93816e-06	0.179996	0.191	0.169	0.0418719
Cep170b	1.93978e-06	0.177003	0.177	0.155	0.0419071
Dram2	1.94241e-06	0.166353	0.209	0.186	0.0419637
Ubac2	1.95026e-06	-0.130977	0.373	0.399	0.0421334
Fbxo9	1.95275e-06	0.192562	0.165	0.144	0.0421872
C030047K22Rik	1.9537e-06	0.205004	0.13	0.111	0.0422078
N4bp2	1.96524e-06	-0.164632	0.299	0.323	0.042457
Tiam1	2.02106e-06	-0.148257	0.418	0.438	0.0436629
H2-T22	2.02568e-06	0.194175	0.164	0.143	0.0437628
Usp5	2.04344e-06	0.225622	0.135	0.116	0.0441464
Coq10b	2.04489e-06	0.216659	0.14	0.121	0.0441778
Brwd1	2.04992e-06	-0.0932317	0.661	0.674	0.0442864
Lrtm1	2.06488e-06	0.211801	0.128	0.109	0.0446096
Ids	2.07068e-06	0.239133	0.114	0.096	0.044735
Ccnh	2.08024e-06	0.130789	0.334	0.308	0.0449415
Adprhl2	2.08119e-06	0.246113	0.101	0.084	0.0449621
Lrp3	2.0842e-06	0.185272	0.165	0.144	0.0450272
Afdn	2.09748e-06	-0.0833503	0.662	0.674	0.045314
Camk2b	2.11635e-06	-0.123898	0.449	0.473	0.0457217
Rps24	2.12386e-06	0.175518	0.202	0.179	0.0458839
9130015G15Rik	2.13799e-06	0.247521	0.107	0.09	0.0461891
Pfkfb4	2.16623e-06	-0.201451	0.18	0.202	0.0467992
Nemp2	2.17479e-06	0.240418	0.121	0.102	0.0469841
Top1	2.176e-06	0.0756728	0.604	0.574	0.0470104
Hnmt	2.18613e-06	0.23582	0.104	0.086	0.047229
Sirt4	2.21968e-06	0.229945	0.129	0.111	0.047954
Bax	2.22399e-06	0.267294	0.11	0.093	0.048047
Strn4	2.23928e-06	0.145972	0.243	0.218	0.0483775
Rps6kc1	2.24525e-06	-0.133671	0.413	0.435	0.0485065
Csde1	2.25277e-06	0.114557	0.353	0.326	0.0486688
A230004M16Rik	2.26854e-06	0.175597	0.129	0.109	0.0490095
Thap3	2.27937e-06	-0.204892	0.182	0.204	0.0492436
Fam167a	2.28027e-06	0.133593	0.272	0.246	0.0492629
Rap1gap2	2.30055e-06	-0.112685	0.479	0.503	0.0497011
Thada	2.33437e-06	-0.104049	0.537	0.558	0.0504318
Fbxl4	2.35133e-06	0.160806	0.257	0.233	0.0507981
Mthfsd	2.35819e-06	0.206348	0.16	0.139	0.0509464
Haghl	2.36616e-06	0.181521	0.208	0.185	0.0511185
Mast2	2.37759e-06	-0.087526	0.703	0.708	0.0513655
Nrp1	2.38065e-06	-0.289145	0.103	0.12	0.0514315
Iqcb1	2.39848e-06	0.115187	0.434	0.408	0.0518168
Zc3h15	2.41785e-06	0.120805	0.316	0.289	0.0522352
Arhgap18	2.42597e-06	-0.144913	0.391	0.414	0.0524105
Chrm2	2.44407e-06	-0.308781	0.107	0.124	0.0528018
Plekha7	2.4557e-06	-0.100735	0.622	0.634	0.053053
Kdm4c	2.46266e-06	0.0802733	0.612	0.584	0.0532034
Slc25a16	2.47752e-06	0.220487	0.13	0.111	0.0535243
Cadps	2.49668e-06	0.0406137	0.981	0.978	0.0539383
Fmr1	2.49779e-06	0.163697	0.237	0.213	0.0539623
Tmem266	2.54307e-06	0.146735	0.212	0.189	0.0549405
Mtfr1l	2.58929e-06	0.251541	0.1	0.084	0.055939
Adarb2	2.62841e-06	-0.0420428	0.985	0.976	0.0567843
Cnksr2	2.63435e-06	0.0557661	0.865	0.841	0.0569126
Arhgef7	2.63576e-06	-0.144637	0.378	0.401	0.0569429
Abhd10	2.67267e-06	0.200356	0.153	0.133	0.0577404
Rwdd1	2.68976e-06	0.197281	0.155	0.135	0.0581096
Atp5b	2.6967e-06	0.173801	0.177	0.155	0.0582595
Nnat	2.72169e-06	0.0330406	0.439	0.4	0.0587993
Tbc1d15	2.75448e-06	0.139387	0.222	0.198	0.0595078
Arid5b	2.78868e-06	0.0750941	0.473	0.442	0.0602466
Gm42609	2.79551e-06	0.204231	0.112	0.095	0.0603943
Tsg101	2.81354e-06	0.152504	0.216	0.192	0.0607837
Rph3a	2.83192e-06	-0.139645	0.427	0.448	0.0611808
Ube2e2	2.83643e-06	-0.0652332	0.911	0.91	0.0612782
Eri3	2.83695e-06	-0.125652	0.463	0.483	0.0612895
Slc35b3	2.84755e-06	0.188415	0.183	0.161	0.0615185
Ggps1	2.85519e-06	0.132605	0.301	0.275	0.0616836
Mier2	2.87609e-06	0.23676	0.113	0.095	0.062135
Gas7	2.88862e-06	-0.293937	0.089	0.106	0.0624057
Psmd14	2.88969e-06	0.0961916	0.504	0.477	0.0624289
Akirin1	2.88987e-06	0.22497	0.134	0.115	0.0624328
Angel2	2.89392e-06	0.162937	0.214	0.192	0.0625202
Xpo1	2.9328e-06	0.108123	0.488	0.463	0.0633602
Sept7	2.97832e-06	0.105977	0.447	0.419	0.0643437
Cops2	2.9972e-06	0.162399	0.216	0.193	0.0647514
Prkab2	3.0191e-06	0.176246	0.165	0.144	0.0652247
Copb1	3.02669e-06	0.146018	0.26	0.236	0.0653885
Ppp3r1	3.04417e-06	0.193289	0.166	0.146	0.0657663
Tcf25	3.06557e-06	-0.111608	0.508	0.528	0.0662287
Birc6	3.11151e-06	-0.0772736	0.778	0.779	0.067221
Chpf2	3.13035e-06	0.145216	0.266	0.241	0.067628
Rasgrf2	3.16099e-06	-0.0806438	0.776	0.772	0.06829
Snph	3.17035e-06	-0.139045	0.463	0.482	0.0684922
Cpeb1	3.18717e-06	0.0806778	0.551	0.521	0.0688555
Clcn3	3.27598e-06	0.110573	0.463	0.437	0.0707743
Cubn	3.28936e-06	0.206944	0.13	0.111	0.0710633
Hpcal1	3.31121e-06	-0.242071	0.152	0.172	0.0715354
Gm10516	3.34473e-06	0.161454	0.238	0.215	0.0722595
Cfap97	3.36181e-06	0.192134	0.168	0.148	0.0726285
Tfg	3.38965e-06	0.120442	0.333	0.306	0.07323
Ppp1r21	3.406e-06	-0.153743	0.3	0.324	0.0735831
Angpt2	3.44796e-06	0.194666	0.143	0.123	0.0744898
Pip5k1b	3.44972e-06	-0.111511	0.591	0.604	0.0745277
Api5	3.45889e-06	0.180311	0.167	0.147	0.0747259
Stt3b	3.46947e-06	0.132845	0.296	0.27	0.0749544
Rapgef1	3.48532e-06	-0.135055	0.379	0.402	0.0752969
Ndufb2	3.48727e-06	0.183716	0.157	0.136	0.0753389
Cgn	3.50737e-06	0.177043	0.166	0.145	0.0757733
4833439L19Rik	3.5348e-06	0.20577	0.145	0.126	0.0763659
Trp53inp1	3.54936e-06	0.250725	0.1	0.083	0.0766805
Med17	3.5523e-06	0.164193	0.157	0.136	0.0767438
Sgsm3	3.58178e-06	0.14038	0.287	0.263	0.0773807
Pkp4	3.62198e-06	-0.0816919	0.716	0.721	0.0782493
Usp3	3.62832e-06	0.22513	0.109	0.092	0.0783863
Taf15	3.64568e-06	0.114361	0.423	0.397	0.0787613
Plcl1	3.65231e-06	0.0401822	0.489	0.455	0.0789045
Scly	3.71015e-06	-0.277337	0.086	0.103	0.0801541
Pcnx2	3.72073e-06	-0.135228	0.413	0.435	0.0803827
Mib1	3.76003e-06	0.095238	0.495	0.467	0.0812316
Arrdc3	3.83643e-06	0.207816	0.154	0.134	0.0828822
Brox	3.91777e-06	0.148281	0.225	0.202	0.0846395
Mllt10	3.97746e-06	0.0594115	0.768	0.733	0.085929
Abca1	4.0047e-06	0.19554	0.116	0.098	0.0865176
Vps26a	4.05843e-06	0.182917	0.153	0.133	0.0876784
Mcts1	4.06668e-06	0.146425	0.247	0.223	0.0878566
Nbea	4.13141e-06	-0.0390833	0.991	0.99	0.0892549
Fam173a	4.19105e-06	0.173901	0.221	0.198	0.0905434
Foxn3	4.30666e-06	-0.102176	0.643	0.653	0.0930411
Skp1a	4.35769e-06	0.211662	0.125	0.107	0.0941436
Agap3	4.37673e-06	-0.139461	0.323	0.347	0.0945549
Ptprd	4.40759e-06	-0.0581919	0.962	0.966	0.0952215
Traf3	4.47709e-06	-0.0973823	0.594	0.609	0.096723
Gm15577	4.49715e-06	0.171376	0.103	0.086	0.0971563
A930012L18Rik	4.50647e-06	0.190171	0.15	0.13	0.0973579
Carmil3	4.52878e-06	0.117214	0.433	0.408	0.0978397
Sh3bgrl	4.5701e-06	0.205835	0.149	0.13	0.0987324
Map7	4.63723e-06	-0.125774	0.453	0.473	0.100183
2310061I04Rik	4.67705e-06	0.201983	0.137	0.118	0.101043
B230334C09Rik	4.68674e-06	0.118886	0.328	0.302	0.101252
Rtl4	4.71483e-06	-0.209223	0.268	0.289	0.101859
Sbds	4.77818e-06	0.215011	0.115	0.097	0.103228
Ptbp3	4.81833e-06	0.127557	0.278	0.253	0.104095
Pja2	4.93371e-06	0.0813392	0.573	0.546	0.106588
Clip1	4.97925e-06	-0.0881895	0.649	0.661	0.107572
Pfdn1	4.99227e-06	0.151894	0.238	0.214	0.107853
Kcnc1	4.99357e-06	-0.20215	0.168	0.189	0.107881
Mrpl1	5.00204e-06	0.131478	0.244	0.22	0.108064
Has1	5.0526e-06	0.182403	0.116	0.099	0.109156
Hspa9	5.07855e-06	0.154599	0.228	0.205	0.109717
Mlf2	5.09158e-06	0.199262	0.158	0.138	0.109998
1700025G04Rik	5.0964e-06	-0.135957	0.441	0.462	0.110103
Adam22	5.12981e-06	-0.0620021	0.835	0.838	0.110824
Fth1	5.14766e-06	0.124957	0.311	0.285	0.11121
Wdr77	5.2408e-06	0.253647	0.101	0.085	0.113222
Chtop	5.36783e-06	0.206844	0.145	0.126	0.115967
Mplkip	5.40167e-06	0.234304	0.106	0.09	0.116698
Pacs1	5.41643e-06	-0.0908281	0.604	0.622	0.117017
Gtf2a1	5.46975e-06	0.161364	0.245	0.222	0.118168
Tank	5.48942e-06	0.121473	0.315	0.289	0.118593
Rab36	5.50055e-06	0.196592	0.163	0.144	0.118834
Mpv17	5.50659e-06	0.233318	0.127	0.109	0.118964
Atf7	5.55013e-06	0.10906	0.392	0.365	0.119905
Cldn12	5.56966e-06	0.231846	0.116	0.099	0.120327
Klhl15	5.61154e-06	0.144891	0.25	0.226	0.121232
Slc4a3	5.64064e-06	-0.1343	0.398	0.419	0.12186
Gmps	5.66263e-06	0.157539	0.221	0.198	0.122335
Gm16168	5.67003e-06	0.191134	0.133	0.114	0.122495
Trappc9	5.73356e-06	-0.105214	0.518	0.539	0.123868
Bmerb1	5.78231e-06	-0.0917693	0.687	0.697	0.124921
Kbtbd2	5.80777e-06	0.256556	0.106	0.089	0.125471
Cacybp	5.89758e-06	0.241342	0.1	0.084	0.127411
Grk3	5.94913e-06	0.0761011	0.59	0.563	0.128525
Man1c1	5.94975e-06	-0.159128	0.282	0.305	0.128538
Ube4b	5.96323e-06	-0.110939	0.524	0.54	0.12883
Ppwd1	6.02448e-06	0.1421	0.211	0.189	0.130153
Fam199x	6.12029e-06	0.160248	0.225	0.203	0.132223
Ndufab1	6.1379e-06	0.180226	0.149	0.13	0.132603
Atg4b	6.22927e-06	0.137411	0.24	0.216	0.134577
Lgr4	6.24747e-06	0.122343	0.379	0.354	0.13497
Nufip2	6.25871e-06	0.102605	0.473	0.447	0.135213
Serf2	6.30039e-06	0.20396	0.144	0.125	0.136114
Fez1	6.3019e-06	0.146908	0.231	0.208	0.136146
Soat1	6.40507e-06	0.193284	0.15	0.131	0.138375
Dab1	6.4584e-06	0.031459	0.979	0.973	0.139527
Eps15l1	6.46641e-06	-0.124697	0.41	0.43	0.1397
Ssbp4	6.55775e-06	0.121728	0.277	0.252	0.141674
Osbp2	6.733e-06	-0.188154	0.204	0.226	0.14546
Vps33b	6.75337e-06	0.184974	0.132	0.114	0.1459
Lmf1	6.78512e-06	-0.213537	0.128	0.147	0.146586
Gnptg	6.82079e-06	0.165012	0.182	0.161	0.147356
Ptpn4	6.83138e-06	0.0895335	0.623	0.596	0.147585
Rbms3	6.84487e-06	-0.0501996	0.992	0.993	0.147877
Ybx3	6.84573e-06	0.169916	0.162	0.142	0.147895
E130102H24Rik	6.8489e-06	0.143319	0.232	0.209	0.147964
Srcap	6.89931e-06	0.109972	0.326	0.299	0.149053
Cnot8	6.90267e-06	0.197071	0.132	0.114	0.149125
Mbnl2	6.94647e-06	-0.0964213	0.625	0.637	0.150071
Tmem47	7.02222e-06	0.232425	0.103	0.087	0.151708
Ppp2r5c	7.03436e-06	-0.129591	0.416	0.437	0.15197
Rarb	7.06119e-06	0.221769	0.119	0.102	0.15255
Klhl12	7.0662e-06	0.166686	0.194	0.173	0.152658
Rc3h2	7.10733e-06	0.100175	0.456	0.429	0.153547
Tbc1d16	7.11589e-06	-0.217355	0.141	0.16	0.153732
Zfp423	7.12888e-06	-0.1646	0.274	0.296	0.154012
Slc7a6os	7.27475e-06	0.148013	0.214	0.192	0.157164
Chchd2	7.29423e-06	0.241073	0.1	0.084	0.157585
Ube2j1	7.30538e-06	0.192627	0.154	0.135	0.157825
Rbm20	7.32515e-06	0.230927	0.106	0.089	0.158252
Pam	7.33479e-06	0.011096	0.894	0.87	0.158461
Hectd4	7.37544e-06	-0.0659377	0.735	0.743	0.159339
Glcci1	7.38964e-06	0.141234	0.316	0.293	0.159646
Adcy9	7.40372e-06	-0.10946	0.523	0.541	0.15995
Tma7	7.45282e-06	0.212991	0.144	0.125	0.161011
Neurl1a	7.5524e-06	-0.166392	0.231	0.253	0.163162
Mff	7.7542e-06	0.107889	0.372	0.346	0.167522
Srcin1	7.8563e-06	-0.0987343	0.501	0.521	0.169727
Hs3st5	7.88418e-06	0.0849985	0.599	0.571	0.17033
Insig1	7.95339e-06	0.195385	0.139	0.12	0.171825
Zbtb41	7.96325e-06	0.186457	0.134	0.115	0.172038
St6galnac3	8.05087e-06	-0.106623	0.674	0.679	0.173931
Fto	8.08843e-06	-0.0877756	0.681	0.687	0.174742
Oaz2	8.0903e-06	0.126934	0.228	0.204	0.174783
Gdap1	8.09496e-06	0.123271	0.345	0.319	0.174883
Nkain3	8.11074e-06	-0.124628	0.534	0.552	0.175224
Pepd	8.18596e-06	-0.222545	0.154	0.172	0.176849
Xpa	8.19591e-06	0.153335	0.215	0.193	0.177064
Gm16286	8.24624e-06	0.213644	0.125	0.107	0.178152
Gnb2	8.32647e-06	0.126059	0.294	0.27	0.179885
Mrpl4	8.36435e-06	0.20927	0.121	0.104	0.180703
Emc3	8.40132e-06	0.187115	0.133	0.115	0.181502
Ankrd40	8.63383e-06	0.178494	0.161	0.142	0.186525
Dixdc1	8.67699e-06	-0.18068	0.186	0.207	0.187458
Ndel1	8.85299e-06	0.136391	0.23	0.207	0.19126
Rab18	8.85802e-06	0.168664	0.177	0.156	0.191369
Sipa1l3	9.1415e-06	-0.138893	0.345	0.367	0.197493
Ripk2	9.17732e-06	0.172844	0.161	0.141	0.198267
Adgrl3	9.19937e-06	-0.0513868	0.972	0.975	0.198743
Ccdc59	9.25246e-06	0.185615	0.163	0.144	0.19989
Igf1	9.25948e-06	0.0765219	0.354	0.324	0.200042
Stard3nl	9.33371e-06	0.136132	0.294	0.27	0.201645
Evi5	9.3525e-06	0.0781582	0.59	0.564	0.202051
Lrrc40	9.4262e-06	0.18135	0.161	0.142	0.203644
Usp20	9.45974e-06	-0.16394	0.284	0.306	0.204368
Gm36988	9.50761e-06	-0.231092	0.113	0.13	0.205402
Mbd6	9.58304e-06	0.139285	0.231	0.208	0.207032
Nr2c1	9.58393e-06	0.191573	0.156	0.137	0.207051
Trip12	9.67752e-06	0.0601782	0.748	0.717	0.209073
Krcc1	9.74496e-06	0.165187	0.179	0.158	0.21053
Hps3	9.78652e-06	0.190385	0.15	0.131	0.211428
Sirpa	9.90883e-06	-0.186659	0.18	0.2	0.21407
Adck1	9.96611e-06	-0.16913	0.238	0.26	0.215308
Armh4	1.00241e-05	0.110392	0.324	0.299	0.216562
BC005537	1.00461e-05	0.0984068	0.501	0.476	0.217035
Castor2	1.0238e-05	-0.152379	0.304	0.326	0.221181
Edil3	1.03797e-05	-0.244628	0.199	0.219	0.224242
Gria4	1.0419e-05	-0.0538487	0.983	0.985	0.225092
Ergic1	1.04289e-05	-0.149251	0.315	0.336	0.225306
Zdhhc14	1.0469e-05	-0.137167	0.415	0.436	0.226173
Xrcc4	1.05075e-05	0.13143	0.284	0.26	0.227003
Agbl5	1.05815e-05	0.174999	0.144	0.125	0.228602
Nxf1	1.07763e-05	0.151944	0.214	0.192	0.23281
Brpf1	1.08509e-05	0.229999	0.106	0.09	0.234423
Sptan1	1.1467e-05	-0.0831389	0.658	0.67	0.247732
Tmem168	1.16058e-05	0.226375	0.117	0.101	0.250732
Cd81	1.16548e-05	0.256215	0.105	0.089	0.25179
Deptor	1.16622e-05	0.160463	0.159	0.14	0.251951
Ano2	1.16925e-05	-0.196051	0.208	0.228	0.252606
Snx24	1.16944e-05	0.0829066	0.482	0.454	0.252646
Taok3	1.18415e-05	-0.137276	0.348	0.368	0.255824
Limk2	1.18786e-05	0.0928532	0.454	0.428	0.256626
Mtx2	1.19156e-05	0.133279	0.241	0.218	0.257425
Arid1b	1.19737e-05	-0.0837012	0.652	0.665	0.25868
Gm9750	1.23232e-05	0.206007	0.11	0.093	0.266231
Ktn1	1.23427e-05	0.0773587	0.636	0.614	0.266652
Nectin3	1.23612e-05	0.109382	0.309	0.283	0.267051
Azin1	1.25777e-05	0.141174	0.22	0.198	0.27173
Ube2n	1.26277e-05	0.152177	0.216	0.194	0.27281
Lrp1	1.26366e-05	-0.118881	0.434	0.454	0.273001
Fastk	1.27061e-05	0.169005	0.158	0.139	0.274502
Htr4	1.27066e-05	-0.289664	0.088	0.103	0.274514
Gng4	1.27395e-05	-0.182338	0.186	0.207	0.275224
Slc39a10	1.27724e-05	0.182303	0.162	0.143	0.275936
Dym	1.27886e-05	-0.106666	0.502	0.521	0.276284
Pdgfc	1.28184e-05	0.105353	0.374	0.348	0.276928
4930503L19Rik	1.29206e-05	0.211487	0.13	0.112	0.279137
Kif17	1.31117e-05	-0.173354	0.178	0.198	0.283265
Ank2	1.31404e-05	-0.0212142	1	1	0.283885
Aff2	1.31991e-05	0.0774156	0.462	0.434	0.285154
Zfp37	1.32648e-05	0.215793	0.108	0.092	0.286572
Hipk3	1.33399e-05	0.12368	0.287	0.263	0.288196
Cnpy1	1.34276e-05	0.119815	0.354	0.33	0.290089
Rab1a	1.35442e-05	0.15441	0.23	0.208	0.292608
Arhgap29	1.35834e-05	0.215864	0.108	0.092	0.293457
Eif2a	1.37008e-05	0.14396	0.213	0.192	0.295993
Atp9a	1.37109e-05	-0.113452	0.44	0.46	0.296209
Mtpn	1.39211e-05	0.192863	0.146	0.128	0.300752
Tango2	1.39389e-05	-0.125063	0.464	0.48	0.301136
Abhd6	1.40032e-05	-0.216149	0.155	0.173	0.302524
Gm32442	1.40247e-05	-0.152707	0.317	0.338	0.30299
Rpl13	1.41716e-05	0.166327	0.207	0.187	0.306164
Nprl3	1.42096e-05	0.156579	0.175	0.155	0.306985
Dnajc12	1.42281e-05	0.228812	0.101	0.085	0.307383
Gm28294	1.42586e-05	0.211398	0.109	0.093	0.308043
Caly	1.43365e-05	0.162175	0.192	0.172	0.309726
Appl2	1.4355e-05	0.131138	0.247	0.224	0.310126
Ccni	1.46912e-05	0.133911	0.25	0.227	0.317389
Prkg1	1.47239e-05	-0.0578179	0.971	0.968	0.318096
Hdx	1.48309e-05	0.129968	0.279	0.256	0.320407
Mvb12b	1.49248e-05	-0.11258	0.432	0.453	0.322436
Ecsit	1.49639e-05	0.170654	0.157	0.138	0.323279
Mier1	1.52323e-05	0.112912	0.372	0.347	0.329078
Pggt1b	1.52825e-05	0.144419	0.238	0.216	0.330162
Huwe1	1.53198e-05	-0.0747597	0.748	0.755	0.330969
Actr1b	1.535e-05	0.115692	0.325	0.3	0.331622
Cit	1.53901e-05	-0.092034	0.591	0.609	0.332488
Zw10	1.54138e-05	0.165884	0.187	0.167	0.333
Cpne5	1.54209e-05	-0.246418	0.095	0.111	0.333153
Alg6	1.54857e-05	0.2128	0.126	0.109	0.334552
Rnf11	1.57067e-05	0.148157	0.223	0.201	0.339328
Ubfd1	1.57078e-05	0.232806	0.112	0.096	0.339351
Ssh2	1.5794e-05	-0.05906	0.785	0.791	0.341215
Sec62	1.58477e-05	0.104914	0.366	0.341	0.342374
Gfod2	1.58583e-05	-0.127814	0.335	0.358	0.342603
Gm39469	1.58614e-05	0.13771	0.214	0.192	0.34267
Shfl	1.59518e-05	0.135181	0.303	0.28	0.344624
Dact3	1.60457e-05	0.227527	0.114	0.098	0.346652
Ap3d1	1.6144e-05	-0.152163	0.254	0.276	0.348776
Ash1l	1.63299e-05	-0.0769147	0.68	0.689	0.35279
Tmem259	1.65316e-05	-0.172378	0.194	0.214	0.357149
Scamp1	1.6843e-05	-0.122195	0.4	0.421	0.363876
Rab4b	1.68608e-05	0.205742	0.122	0.105	0.36426
5730455P16Rik	1.68742e-05	0.180226	0.148	0.129	0.364551
Inpp4a	1.69376e-05	-0.107757	0.417	0.44	0.365919
Thap12	1.7041e-05	0.217075	0.117	0.101	0.368154
Setd7	1.70437e-05	0.0997392	0.429	0.403	0.368212
Fam76b	1.70457e-05	0.147019	0.208	0.187	0.368256
Arf4	1.71628e-05	0.139195	0.212	0.191	0.370785
Otud4	1.71791e-05	0.104002	0.398	0.374	0.371137
Trappc8	1.71878e-05	0.0932651	0.441	0.415	0.371325
Fam124a	1.72502e-05	-0.193586	0.173	0.192	0.372674
Susd4	1.72837e-05	-0.12123	0.406	0.427	0.373396
Sdhc	1.74239e-05	0.183828	0.162	0.143	0.376426
Hdac1	1.74479e-05	0.182282	0.144	0.126	0.376944
Tex10	1.74651e-05	0.160522	0.214	0.194	0.377315
Scn2a	1.75845e-05	-0.0578622	0.822	0.826	0.379896
Atp5c1	1.79172e-05	0.137287	0.277	0.255	0.387083
Xrcc6	1.80925e-05	0.128587	0.242	0.219	0.390871
5730480H06Rik	1.81218e-05	0.162486	0.172	0.153	0.391503
D330023K18Rik	1.8139e-05	0.194713	0.122	0.105	0.391874
Ankrd16	1.85794e-05	0.157378	0.206	0.185	0.40139
Rpl9	1.8675e-05	0.18625	0.13	0.113	0.403454
Ldhb	1.87045e-05	0.140413	0.25	0.228	0.404092
Crlf3	1.87525e-05	0.190967	0.13	0.113	0.40513
Dus3l	1.87777e-05	0.172843	0.163	0.144	0.405674
Pid1	1.88211e-05	-0.0844787	0.791	0.792	0.406611
Tent4b	1.88297e-05	-0.106278	0.417	0.438	0.406796
Pdcd6	1.88491e-05	0.211861	0.107	0.091	0.407216
Slco3a1	1.88909e-05	-0.0993717	0.665	0.666	0.40812
Atat1	1.9061e-05	0.157469	0.216	0.195	0.411794
Trmt61b	1.91534e-05	0.162031	0.176	0.157	0.41379
Mrps5	1.92753e-05	0.141206	0.238	0.216	0.416424
Stmn1	1.94383e-05	0.167024	0.156	0.137	0.419945
Gm17494	1.94546e-05	0.163054	0.189	0.169	0.420297
Gm15155	1.9509e-05	0.0852369	0.379	0.352	0.421471
Ppm1b	1.95668e-05	0.101493	0.34	0.315	0.42272
Trps1	1.96648e-05	0.0653217	0.652	0.619	0.424839
Ppm1g	1.9753e-05	0.171822	0.172	0.153	0.426744
Psmd2	1.9954e-05	0.225324	0.105	0.089	0.431086
Grin2c	2.0112e-05	0.142017	0.139	0.121	0.4345
Pdcd10	2.01646e-05	0.141767	0.249	0.227	0.435635
AI504432	2.03509e-05	0.204458	0.134	0.117	0.43966
Il11ra1	2.04242e-05	0.194474	0.136	0.119	0.441244
Nudcd3	2.05989e-05	0.0847349	0.47	0.444	0.445018
Ell2	2.07057e-05	0.162121	0.186	0.166	0.447325
Tom1l2	2.08846e-05	-0.0833796	0.689	0.697	0.451192
Slc1a4	2.09836e-05	0.135352	0.206	0.185	0.45333
Golim4	2.11083e-05	-0.179153	0.182	0.202	0.456023
Ndfip1	2.15e-05	0.0879948	0.555	0.534	0.464485
1110046J04Rik	2.17437e-05	0.170935	0.157	0.139	0.469751
Slit1	2.18703e-05	-0.170054	0.3	0.319	0.472486
Trip11	2.22947e-05	-0.109556	0.508	0.524	0.481655
Fam168a	2.23079e-05	-0.0688174	0.711	0.722	0.481941
Arcn1	2.23405e-05	0.145158	0.205	0.184	0.482645
Vcpip1	2.23658e-05	0.147084	0.206	0.185	0.483191
Lysmd3	2.23797e-05	0.221853	0.108	0.092	0.48349
Add2	2.24313e-05	-0.147068	0.362	0.381	0.484605
Atpaf2	2.26821e-05	0.204284	0.116	0.099	0.490024
Stx4a	2.27196e-05	0.195558	0.169	0.151	0.490835
Kcnd3os	2.28026e-05	0.219753	0.104	0.088	0.492627
Vamp4	2.28493e-05	0.114385	0.281	0.258	0.493637
Gm49969	2.28795e-05	0.136106	0.22	0.199	0.494289
Rhobtb1	2.33345e-05	0.193759	0.115	0.099	0.504118
Eif4g2	2.37804e-05	0.137891	0.224	0.203	0.513753
Zfp57	2.38705e-05	0.172307	0.161	0.142	0.515699
Dgkd	2.39762e-05	-0.142996	0.353	0.373	0.517982
Zfpm2	2.40235e-05	0.0494847	0.253	0.23	0.519004
Rabl2	2.44817e-05	0.145285	0.164	0.145	0.528903
[truncated: 5,708 more rows]

## Sheet: filtered sox6-tafa1 DEGs
Gene	p_val	avg_log2FC	pct.1	pct.2	p_val_adj
Gm42418	3.18906e-108	-0.79643	0.981	0.997	6.88965e-104
AC149090.1	1.04826e-76	1.45226	0.837	0.66	2.26465e-72
Malat1	3.01089e-35	0.164003	1	1	6.50473e-31
Ube3a	3.20163e-35	0.52408	0.961	0.886	6.91681e-31
Gm15398	2.89713e-19	0.548937	0.869	0.782	6.25895e-15
Mir124a-1hg	1.02215e-17	0.434235	0.887	0.81	2.20825e-13
Dst	2.93341e-17	-0.274517	0.976	0.991	6.33735e-13
Leng9	4.05443e-17	0.668718	0.635	0.47	8.75919e-13
Fam155a	1.51996e-16	-0.121375	1	1	3.28373e-12
Frmd4a	5.80801e-16	-0.189505	1	1	1.25476e-11
Gm20642	1.72157e-15	0.64796	0.64	0.497	3.71927e-11
Srsf5	2.9168e-14	0.52378	0.7	0.592	6.30145e-10
Erc2	3.27213e-14	-0.119216	1	1	7.06911e-10
Schip1	6.91937e-14	-0.15065	1	1	1.49486e-09
Apba1	1.4174e-13	-0.179641	0.999	0.996	3.06215e-09
Pbx1	6.21682e-13	-0.119737	1	1	1.34308e-08
Sgip1	2.50778e-12	-0.231528	0.972	0.984	5.41781e-08
Zfhx3	2.91811e-12	-0.178321	1	1	6.30428e-08
1700042O10Rik	3.03334e-12	0.346519	0.871	0.778	6.55323e-08
mt-Co3	3.66374e-12	0.470245	0.733	0.635	7.91514e-08
Celf4	5.7084e-12	-0.191758	0.995	0.999	1.23324e-07
Fgfr2	7.15139e-12	0.397773	0.776	0.66	1.54499e-07
Snhg9	8.4237e-12	1.24844	0.204	0.089	1.81986e-07
Rimbp2	8.74954e-12	-0.343099	0.762	0.861	1.89025e-07
Prkca	8.98852e-12	-0.149434	1	1	1.94188e-07
Wsb1	1.30049e-11	0.350963	0.865	0.79	2.80959e-07
Nrg3os	1.76843e-11	0.682538	0.513	0.377	3.82053e-07
Tmem178b	1.80369e-11	-0.171263	0.999	0.997	3.89669e-07
Camta1	2.59902e-11	-0.313471	0.792	0.871	5.61492e-07
Gm15680	4.96349e-11	0.481639	0.635	0.504	1.07231e-06
Anks1b	5.02649e-11	-0.130882	1	1	1.08592e-06
Cdh13	6.5544e-11	-0.301675	0.909	0.933	1.41601e-06
Grik1	1.38929e-10	0.38633	0.868	0.802	3.00142e-06
Ntng1	2.51869e-10	0.447229	0.776	0.676	5.44138e-06
Mir100hg	2.62639e-10	0.206396	0.983	0.98	5.67406e-06
Gm26917	3.08952e-10	-0.292957	0.912	0.94	6.67459e-06
Fam129a	3.23401e-10	1.09935	0.267	0.151	6.98675e-06
Epha5	3.76385e-10	0.136484	0.999	1	8.13142e-06
Sv2c	4.96821e-10	-0.200363	0.98	0.987	1.07333e-05
P2ry14	6.85062e-10	0.612762	0.5	0.369	1.48001e-05
Dnmt3a	7.2047e-10	-0.30159	0.791	0.853	1.5565e-05
Kcnq1ot1	7.60845e-10	-0.239794	0.918	0.954	1.64373e-05
Lncpint	1.18585e-09	-0.221573	0.964	0.976	2.56191e-05
Pid1	1.38197e-09	-0.264666	0.887	0.937	2.9856e-05
Gm41505	1.47647e-09	0.455089	0.657	0.552	3.18977e-05
Ctnna3	1.85546e-09	0.58449	0.579	0.465	4.00855e-05
Rgs6	2.19391e-09	-0.128465	1	1	4.73973e-05
Kalrn	2.20422e-09	-0.299302	0.78	0.854	4.76199e-05
mt-Atp6	4.0371e-09	0.489686	0.603	0.488	8.72175e-05
Nrxn3	4.35973e-09	-0.0682271	1	1	9.41876e-05
Nav1	5.7789e-09	-0.210577	0.954	0.975	0.000124847
mt-Nd4	6.40398e-09	0.574341	0.446	0.319	0.000138352
Il1rapl2	6.9914e-09	0.762859	0.315	0.197	0.000151042
Gm20275	8.67947e-09	0.475546	0.551	0.434	0.000187511
Sez6l	9.12424e-09	-0.280904	0.841	0.881	0.00019712
Ank3	1.3141e-08	-0.183347	0.99	0.987	0.000283898
Sik3	1.44308e-08	-0.272392	0.789	0.856	0.000311763
5330438D12Rik	2.06682e-08	0.406652	0.613	0.503	0.000446515
Clstn2	3.99243e-08	-0.140177	1	1	0.000862524
Kcnd3	4.73128e-08	-0.143779	0.998	1	0.00102214
Gm47271	5.42635e-08	0.414156	0.637	0.528	0.00117231
Lrp1b	6.754e-08	0.129057	1	1	0.00145914
Gm1043	6.84133e-08	-0.38281	0.452	0.576	0.001478
Sdk1	8.49998e-08	-0.275602	0.848	0.874	0.00183634
Slc16a4	8.91678e-08	0.905437	0.202	0.11	0.00192638
Macf1	1.11627e-07	-0.152538	0.991	0.997	0.00241158
Slc24a5	1.15851e-07	0.559109	0.45	0.344	0.00250284
Frmd4b	1.23911e-07	-0.179446	0.977	0.99	0.00267698
Cmip	1.2785e-07	-0.306507	0.713	0.778	0.00276206
Snap25	1.85324e-07	0.157071	0.988	0.974	0.00400373
Ror2	1.8858e-07	1.02097	0.254	0.16	0.00407409
Atp1a3	1.9582e-07	-0.312892	0.707	0.795	0.00423049
Nos1ap	2.25414e-07	-0.159762	0.982	0.978	0.00486984
Gpr158	2.31467e-07	-0.108421	1	1	0.00500061
Ddx5	2.41077e-07	0.322672	0.771	0.702	0.00520823
Pcdh15	2.62135e-07	0.137258	1	0.999	0.00566316
Prickle2	4.25278e-07	-0.153725	0.996	0.995	0.00918771
Rcan2	4.57541e-07	-0.214117	0.969	0.967	0.00988471
mt-Nd2	6.01096e-07	0.655705	0.323	0.226	0.0129861
mt-Co1	6.32667e-07	0.327416	0.698	0.617	0.0136681
Arhgap24	7.37028e-07	-0.438279	0.375	0.479	0.0159228
4930419G24Rik	7.69429e-07	0.215282	0.816	0.765	0.0166227
Mycbp2	8.29575e-07	-0.13558	0.993	0.997	0.0179221
Atxn1	9.6368e-07	-0.187788	0.956	0.975	0.0208193
Klhl29	9.79132e-07	-0.300927	0.696	0.77	0.0211532
Acer2	1.28622e-06	1.13451	0.177	0.101	0.0277874
Rbms3	1.49175e-06	-0.116625	1	1	0.0322277
9530059O14Rik	1.55582e-06	-0.176693	0.976	0.984	0.0336119
Cmss1	1.69057e-06	-0.394139	0.477	0.572	0.0365231
Grm3	1.87347e-06	0.803019	0.239	0.154	0.0404743
Ldlrad4	1.93682e-06	-0.173669	0.956	0.961	0.0418431
Adgrb3	2.00858e-06	0.0895395	1	1	0.0433933
Eif2s3y	2.0617e-06	0.718046	0.274	0.185	0.0445409
Sh3rf3	2.09437e-06	-0.348377	0.472	0.566	0.0452468

## Sheet: filtered calb1 family DEGs
Gene	p_val	avg_log2FC	pct.1	pct.2	p_val_adj
AC149090.1	0	1.54455	0.817	0.551	0
Gm42418	0	-0.697442	0.974	0.997	0
Syne1	9.56878e-108	-0.399061	0.949	0.978	2.06724e-103
mt-Co3	3.57268e-86	0.487587	0.81	0.682	7.71843e-82
Snhg9	2.15717e-84	1.54564	0.196	0.071	4.66034e-80
mt-Co1	9.9309e-82	0.471959	0.794	0.664	2.14547e-77
Malat1	2.53017e-77	0.144821	1	1	5.46617e-73
Mir124a-1hg	1.6293e-76	0.518342	0.717	0.587	3.51993e-72
mt-Atp6	3.59034e-74	0.52615	0.701	0.562	7.75658e-70
Ube3a	4.98127e-65	0.21869	0.947	0.9	1.07615e-60
Dst	1.55914e-60	-0.240342	0.983	0.989	3.36836e-56
Gm15446	2.66546e-60	1.25509	0.183	0.079	5.75846e-56
Macf1	6.49812e-55	-0.192409	0.991	0.993	1.40385e-50
Gm12709	2.3061e-45	0.774972	0.267	0.158	4.9821e-41
mt-Cytb	5.63493e-44	0.633277	0.376	0.259	1.21737e-39
Gm26917	4.36289e-43	-0.273723	0.896	0.938	9.42558e-39
Slc24a5	7.85564e-43	0.539673	0.526	0.419	1.69713e-38
Gm35188	2.44757e-42	0.397861	0.621	0.502	5.28774e-38
1700042O10Rik	1.28905e-40	0.326353	0.795	0.727	2.78486e-36
Ogt	7.55059e-40	0.295322	0.821	0.74	1.63123e-35
Luc7l2	6.27835e-39	0.206033	0.967	0.942	1.35637e-34
Cmip	8.82799e-39	-0.318034	0.761	0.813	1.9072e-34
Srsf5	5.06326e-38	0.351704	0.705	0.608	1.09387e-33
Zfhx3	5.93388e-38	-0.182547	0.997	0.998	1.28196e-33
Rbm39	6.82407e-38	0.263011	0.868	0.814	1.47427e-33
Gm47283	7.98465e-38	-0.492681	0.451	0.553	1.725e-33
Slc35f1	2.14317e-37	0.230882	0.932	0.908	4.63011e-33
Mycbp2	6.56355e-37	-0.162906	0.992	0.995	1.41799e-32
Ddx5	2.93712e-35	0.301352	0.784	0.708	6.34536e-31
mt-Nd4	1.01052e-34	0.429606	0.529	0.422	2.18312e-30
Fam129a	1.56561e-33	1.08039	0.139	0.07	3.38235e-29
Rab26os	4.44055e-33	0.855218	0.182	0.104	9.59336e-29
Ror2	1.90733e-32	1.05156	0.194	0.116	4.12059e-28
Lncpint	5.00461e-32	-0.212353	0.947	0.955	1.0812e-27
mt-Co2	1.05908e-30	0.394776	0.536	0.44	2.28804e-26
Snrpf	1.90355e-30	0.842907	0.164	0.092	4.11243e-26
Gm46367	2.96364e-29	0.56188	0.303	0.212	6.40264e-25
Nrg3os	5.0034e-29	0.346363	0.612	0.517	1.08093e-24
Mat2a	7.98727e-29	0.360805	0.57	0.474	1.72557e-24
Gm45645	9.01174e-29	0.391757	0.439	0.337	1.9469e-24
Ntng1	1.59894e-28	0.43213	0.444	0.345	3.45434e-24
Lsamp	2.35242e-28	-0.108708	1	1	5.08217e-24
mt-Nd1	4.50101e-28	0.459696	0.409	0.314	9.72397e-24
Nfkb2	3.10273e-27	0.723583	0.182	0.11	6.70314e-23
Hdac9	6.4938e-27	0.179583	0.981	0.979	1.40292e-22
AC160336.1	6.88467e-27	0.927668	0.123	0.064	1.48736e-22
1810034E14Rik	1.3148e-26	0.498568	0.273	0.187	2.84049e-22
Frmd4a	1.93546e-26	-0.118756	0.996	0.999	4.18138e-22
Leng9	1.96929e-26	0.26235	0.585	0.476	4.25446e-22
Robo2	2.11338e-26	0.14589	0.989	0.986	4.56574e-22
Gm15398	7.02672e-26	0.342115	0.546	0.453	1.51805e-21
P2ry14	1.51701e-25	0.391131	0.516	0.429	3.27734e-21
Atp1a3	5.10799e-25	-0.297173	0.635	0.695	1.10353e-20
Ptprn2	2.23473e-24	-0.132412	0.989	0.995	4.82791e-20
Snhg11	2.92242e-24	0.0659819	1	1	6.3136e-20
Taco1	6.27319e-24	-0.509691	0.285	0.364	1.35526e-19
Epha5	6.59736e-24	0.1761	0.974	0.963	1.42529e-19
Gnao1	6.62948e-24	-0.26172	0.711	0.754	1.43223e-19
Cdh8	9.06254e-24	0.275752	0.813	0.773	1.95787e-19
Acp1	9.52009e-24	0.378274	0.509	0.426	2.05672e-19
mt-Nd2	1.09289e-23	0.408036	0.374	0.285	2.36107e-19
Wsb1	1.1963e-23	0.243624	0.781	0.717	2.58449e-19
Gria2	2.80656e-23	0.129902	0.993	0.988	6.06329e-19
Gm4258	3.6704e-23	0.264952	0.702	0.623	7.92953e-19
Ctnna3	3.94467e-23	0.267055	0.668	0.588	8.52207e-19
Olfm3	9.00034e-23	0.273185	0.608	0.517	1.94443e-18
Snhg3	1.66758e-22	0.90924	0.11	0.058	3.60264e-18
D030068K23Rik	1.66835e-22	0.438121	0.331	0.249	3.6043e-18
Ank3	2.33865e-22	-0.118558	0.996	0.999	5.05243e-18
H2afz	3.56043e-22	0.769119	0.142	0.084	7.69195e-18
Gm13269	5.7726e-22	0.372393	0.371	0.285	1.24711e-17
Camta1	1.03799e-21	-0.231957	0.754	0.798	2.24247e-17
Celf3	1.37758e-21	0.382093	0.414	0.331	2.97613e-17
Sfxn3	1.98027e-21	0.514454	0.244	0.172	4.27817e-17
Bnc2	2.03041e-21	0.210288	0.773	0.699	4.3865e-17
Trpm3	2.11075e-21	-0.212322	0.938	0.956	4.56006e-17
A330023F24Rik	3.51034e-21	0.16265	0.913	0.886	7.58374e-17
Mir100hg	4.65286e-21	0.129171	0.992	0.989	1.0052e-16
Gm20642	7.14053e-21	0.186146	0.726	0.655	1.54264e-16
B430010I23Rik	1.09926e-20	0.480394	0.28	0.205	2.37483e-16
Mef2c	1.79151e-20	0.331561	0.481	0.4	3.87038e-16
Slc18a2	2.00555e-20	0.142957	0.967	0.95	4.3328e-16
Acer2	4.27159e-20	1.04358	0.102	0.056	9.22834e-16
Srrm2	5.04276e-20	-0.173334	0.915	0.932	1.08944e-15
Gm49267	5.28441e-20	0.532392	0.248	0.179	1.14164e-15
Tenm2	5.86501e-20	0.264832	0.916	0.908	1.26708e-15
Schip1	6.56107e-20	-0.10159	1	1	1.41745e-15
Xkr6	1.59981e-19	-0.175724	0.868	0.894	3.45622e-15
Gm15680	1.61511e-19	0.409834	0.294	0.22	3.48928e-15
Gse1	2.18477e-19	-0.23937	0.693	0.739	4.71998e-15
Dscam	2.68402e-19	-0.0945259	0.999	1	5.79855e-15
C79798	2.74563e-19	0.419741	0.328	0.253	5.93165e-15
Pabpc4	2.82263e-19	0.39774	0.296	0.221	6.09802e-15
Atrnl1	2.89964e-19	-0.316716	0.518	0.579	6.26439e-15
Kcnq1ot1	3.29997e-19	-0.159067	0.896	0.927	7.12925e-15
Sez6l	3.81584e-19	-0.204526	0.837	0.871	8.24373e-15
Ksr2	5.59895e-19	-0.242961	0.687	0.729	1.2096e-14
P2ry12	6.78701e-19	0.418646	0.262	0.191	1.46627e-14
Kmt2a	7.19592e-19	-0.174622	0.888	0.91	1.55461e-14
Gm28370	9.02166e-19	0.683085	0.145	0.091	1.94904e-14
Rbfox3	1.2801e-18	-0.289337	0.568	0.618	2.76553e-14
Elavl4	1.92074e-18	0.180235	0.858	0.813	4.14957e-14
Plxna4	2.57286e-18	-0.179884	0.882	0.902	5.5584e-14
Lrrc19	4.69273e-18	0.664337	0.129	0.078	1.01382e-13
Prpf4b	5.03521e-18	0.177368	0.839	0.795	1.08781e-13
Gm26724	5.32605e-18	0.46883	0.257	0.19	1.15064e-13
Celf4	9.16901e-18	-0.121452	0.988	0.994	1.98087e-13
Kcnip4	9.26041e-18	0.175738	0.993	0.995	2.00062e-13
Cacna1c	9.28043e-18	-0.170559	0.899	0.919	2.00494e-13
Gabbr2	1.05396e-17	-0.209675	0.799	0.825	2.27697e-13
Sgcz	1.20126e-17	0.192761	0.94	0.945	2.5952e-13
Gm28198	1.55105e-17	0.467851	0.251	0.186	3.35089e-13
Sik3	2.14945e-17	-0.222306	0.76	0.785	4.64367e-13
Cadm2	2.39354e-17	0.123236	1	1	5.17101e-13
Gm11659	2.40996e-17	0.443449	0.238	0.173	5.20647e-13
Ephb2	2.76884e-17	-0.353164	0.439	0.496	5.9818e-13
3110021N24Rik	3.15761e-17	0.304062	0.386	0.31	6.82169e-13
Myef2	4.3547e-17	0.256715	0.592	0.525	9.4079e-13
Bcas3os1	4.69791e-17	0.503677	0.193	0.134	1.01494e-12
Gm19522	7.07534e-17	0.669694	0.129	0.081	1.52856e-12
Fgfr2	8.75814e-17	0.158824	0.818	0.753	1.89211e-12
Snap25	8.7608e-17	0.0947877	0.977	0.973	1.89268e-12
Mapk10	1.6306e-16	-0.159995	0.885	0.914	3.52275e-12
Gm32509	1.69791e-16	0.255552	0.579	0.507	3.66817e-12
Ntrk2	1.88284e-16	-0.20689	0.864	0.885	4.06769e-12
Klhl13	2.2922e-16	0.327694	0.442	0.37	4.95207e-12
Slc6a3	2.31568e-16	0.168967	0.823	0.777	5.0028e-12
Ftl1-ps1	2.33265e-16	-0.593039	0.138	0.193	5.03946e-12
Gm47271	2.46777e-16	0.306636	0.339	0.266	5.33137e-12
Tmem39a	2.65063e-16	0.711887	0.114	0.069	5.72642e-12
Gm32250	2.65218e-16	0.47722	0.22	0.16	5.72978e-12
Golga4	3.53571e-16	-0.288524	0.487	0.546	7.63855e-12
mt-Atp8	3.87283e-16	0.620841	0.136	0.088	8.36686e-12
Car11	6.93675e-16	0.531705	0.183	0.128	1.49862e-11
Gm19710	9.02257e-16	0.355188	0.264	0.199	1.94924e-11
Chsy3	1.04021e-15	-0.424071	0.339	0.402	2.24727e-11
Gm49521	1.04329e-15	0.601635	0.143	0.094	2.25392e-11
Agap1	1.07438e-15	-0.208658	0.731	0.764	2.32109e-11
Th	1.13074e-15	0.242542	0.632	0.565	2.44286e-11
Gm15614	1.27507e-15	0.441992	0.219	0.16	2.75465e-11
Rere	1.36873e-15	-0.123404	0.966	0.969	2.95701e-11
Gm13963	1.3956e-15	0.43498	0.216	0.157	3.01505e-11
Gm49179	1.557e-15	0.58703	0.156	0.106	3.36374e-11
Eaf2	1.61705e-15	0.413507	0.263	0.2	3.49347e-11
Gm5089	2.09211e-15	0.469916	0.218	0.16	4.51979e-11
Srsf2	2.15087e-15	0.242604	0.494	0.414	4.64675e-11
Gm16183	2.16102e-15	0.23637	0.601	0.53	4.66867e-11
Cpne4	2.46838e-15	0.20354	0.767	0.726	5.33269e-11
Dpysl2	3.02097e-15	-0.236432	0.629	0.669	6.52651e-11
Snhg4	4.10389e-15	0.587027	0.145	0.097	8.86605e-11
Atxn2l	5.1437e-15	0.28587	0.426	0.356	1.11124e-10
Gm50013	5.60086e-15	0.510252	0.159	0.109	1.21001e-10
Pbx3	6.29734e-15	0.1379	0.932	0.909	1.36048e-10
6720427I07Rik	6.4254e-15	0.448772	0.235	0.177	1.38814e-10
Gm36975	6.87992e-15	0.167565	0.559	0.477	1.48634e-10
Grik3	7.95992e-15	-0.197124	0.781	0.809	1.71966e-10
Frmd5	9.14996e-15	-0.337233	0.403	0.465	1.97676e-10
Gls	1.02873e-14	0.141286	0.9	0.87	2.22247e-10
Rims1	1.15805e-14	0.0906763	1	0.999	2.50185e-10
Zim3	1.42472e-14	0.68459	0.109	0.068	3.07797e-10
mt-Nd5	1.48507e-14	0.462405	0.169	0.118	3.20834e-10
Hnrnph1	1.86631e-14	0.261735	0.516	0.445	4.03198e-10
mt-Nd4l	2.22565e-14	0.590281	0.143	0.097	4.8083e-10
Hnrnpa2b1	2.34492e-14	0.235187	0.592	0.53	5.06596e-10
2410006H16Rik	2.65448e-14	0.732004	0.107	0.067	5.73473e-10
Csmd1	2.75178e-14	-0.058576	1	1	5.94495e-10
5330438D12Rik	2.87737e-14	0.183802	0.616	0.547	6.21628e-10
Rps27	2.98881e-14	0.645411	0.116	0.074	6.45702e-10
Phactr1	3.22791e-14	-0.194982	0.739	0.784	6.97358e-10
Gm38505	5.1034e-14	0.592034	0.149	0.103	1.10254e-09
Tmem126a	5.75101e-14	0.393884	0.252	0.194	1.24245e-09
Gm48742	6.68285e-14	0.31199	0.429	0.364	1.44376e-09
Mir124-2hg	6.91719e-14	0.285181	0.403	0.336	1.49439e-09
Tnik	7.35093e-14	-0.301656	0.5	0.548	1.58809e-09
Cplx1	7.78681e-14	0.31402	0.407	0.342	1.68226e-09
Zfas1	8.20765e-14	0.550383	0.154	0.107	1.77318e-09
Gm49226	1.00087e-13	0.470932	0.177	0.127	2.16227e-09
Ndnf	1.00906e-13	0.600322	0.145	0.099	2.17996e-09
mt-Nd3	1.0644e-13	0.443637	0.22	0.166	2.29954e-09
Tra2a	1.18598e-13	0.156299	0.795	0.74	2.5622e-09
Sycp2	1.23947e-13	0.436675	0.204	0.15	2.67776e-09
Map1b	1.26392e-13	-0.131869	0.934	0.95	2.73058e-09
Sumo2	1.29949e-13	0.394044	0.235	0.179	2.80743e-09
Poglut1	1.31034e-13	0.517736	0.16	0.112	2.83087e-09
Ryr2	1.34005e-13	-0.331451	0.392	0.45	2.89504e-09
Gm30054	1.51875e-13	0.47873	0.182	0.132	3.28111e-09
Gm38134	1.6042e-13	0.442631	0.187	0.135	3.46572e-09
En1	1.61449e-13	0.295882	0.426	0.364	3.48794e-09
4932443L11Rik	1.93507e-13	0.420896	0.198	0.145	4.18053e-09
Ahi1	1.95716e-13	-0.107711	0.982	0.993	4.22825e-09
Epha6	2.02037e-13	0.12382	0.978	0.972	4.36481e-09
Ankrd11	2.19531e-13	-0.196759	0.691	0.714	4.74275e-09
Rasgef1b	2.28609e-13	-0.179086	0.766	0.805	4.93886e-09
Cntn4	2.34462e-13	0.233518	0.683	0.641	5.06532e-09
Mdn1	2.9791e-13	-0.230635	0.599	0.639	6.43605e-09
Orc1	3.07664e-13	0.646668	0.117	0.076	6.64677e-09
Gm20641	3.48212e-13	0.588733	0.105	0.066	7.52277e-09
Prkn	3.75289e-13	-0.115188	0.964	0.974	8.10775e-09
1700054A03Rik	3.75389e-13	-0.736902	0.07	0.107	8.10991e-09
Dancr	4.84004e-13	0.422287	0.216	0.163	1.04564e-08
4930547E14Rik	4.9897e-13	0.541225	0.132	0.089	1.07797e-08
Dcc	5.89713e-13	0.0758001	1	1	1.27402e-08
Lmo4	6.47424e-13	0.457015	0.209	0.157	1.39869e-08
Ppp4r3b	6.62029e-13	0.27809	0.398	0.333	1.43025e-08
4930545L23Rik	7.18564e-13	0.413865	0.201	0.15	1.55239e-08
Trio	7.68654e-13	-0.174676	0.782	0.796	1.6606e-08
Fbxl12os	8.81246e-13	0.493489	0.16	0.114	1.90384e-08
Cers4	8.89364e-13	-0.194427	0.697	0.723	1.92138e-08
Pcdh15	9.15103e-13	0.137256	0.888	0.867	1.97699e-08
Gm11817	1.05471e-12	0.47873	0.174	0.126	2.27859e-08
Gm41505	1.17033e-12	0.307037	0.3	0.241	2.52839e-08
Dnmt3a	1.18845e-12	-0.163377	0.782	0.803	2.56752e-08
Gm17227	1.28927e-12	0.425319	0.179	0.13	2.78534e-08
Tardbp	1.31179e-12	0.254791	0.457	0.394	2.834e-08
Ptprz1	1.33187e-12	0.201827	0.727	0.692	2.87737e-08
Gpatch8	1.37427e-12	0.126515	0.909	0.885	2.96898e-08
Cdh11	1.48303e-12	0.187189	0.641	0.582	3.20393e-08
Vbp1	1.6174e-12	0.396968	0.255	0.201	3.49423e-08
Gm14330	1.69108e-12	0.625405	0.101	0.064	3.65341e-08
Cmss1	1.73976e-12	-0.25988	0.492	0.539	3.75859e-08
Gm5149	1.80196e-12	0.56661	0.111	0.072	3.89296e-08
Dtnbos	1.94714e-12	0.368951	0.203	0.152	4.2066e-08
Ptbp2	2.10236e-12	0.2001	0.696	0.645	4.54193e-08
Dgki	2.19621e-12	-0.171143	0.873	0.899	4.7447e-08
Camk2d	2.24633e-12	0.136292	0.838	0.801	4.85297e-08
Gpc6	2.28159e-12	-0.10625	0.985	0.99	4.92916e-08
Hnrnpk	3.19661e-12	0.37696	0.273	0.219	6.90595e-08
Srsf6	3.21118e-12	0.314762	0.312	0.253	6.93744e-08
Negr1	3.49097e-12	-0.157013	0.89	0.904	7.54188e-08
Sorcs1	3.51082e-12	-0.471659	0.162	0.212	7.58478e-08
Fgf14	3.93811e-12	-0.071881	1	1	8.5079e-08
Pacsin1	3.98804e-12	-0.201181	0.638	0.669	8.61576e-08
Ptprg	4.04743e-12	-0.154501	0.898	0.906	8.74407e-08
4930570B17Rik	4.76912e-12	0.30621	0.273	0.216	1.03032e-07
Gm20404	4.82597e-12	0.472157	0.156	0.112	1.0426e-07
Grm7	4.85541e-12	-0.159522	0.778	0.817	1.04896e-07
Iqsec1	4.8983e-12	-0.228425	0.6	0.636	1.05823e-07
4930557K07Rik	5.36552e-12	0.517611	0.141	0.098	1.15917e-07
Gm13629	5.5419e-12	0.270291	0.351	0.291	1.19727e-07
Alcam	5.61111e-12	-0.234512	0.599	0.638	1.21222e-07
Tmem181a	6.05073e-12	0.268815	0.358	0.296	1.3072e-07
Gm49417	6.84236e-12	0.462292	0.155	0.111	1.47822e-07
Pbx1	8.15332e-12	-0.0650384	0.997	0.996	1.76144e-07
Srsf3	8.3848e-12	0.332609	0.278	0.223	1.81145e-07
Snhg8	8.39123e-12	0.408292	0.189	0.141	1.81284e-07
6530409C15Rik	1.04747e-11	0.361306	0.203	0.153	2.26295e-07
Plce1	1.06707e-11	0.315969	0.3	0.243	2.3053e-07
Gm37240	1.12433e-11	0.181547	0.573	0.503	2.42901e-07
Nr6a1os	1.16937e-11	0.349414	0.241	0.189	2.5263e-07
Kcns3	1.17118e-11	0.442307	0.237	0.187	2.53021e-07
Epb41l1	1.18811e-11	-0.157262	0.77	0.79	2.56679e-07
Tax1bp1	1.21119e-11	0.227999	0.419	0.354	2.61666e-07
A330032B11Rik	1.27052e-11	0.545067	0.129	0.089	2.74484e-07
Btbd10	1.3388e-11	0.239256	0.448	0.385	2.89233e-07
Cstf3	1.72384e-11	0.209021	0.519	0.456	3.72418e-07
Gm26936	1.75673e-11	0.263933	0.283	0.226	3.79523e-07
Clk1	1.90438e-11	0.200652	0.617	0.56	4.11423e-07
Sf1	2.09042e-11	0.376094	0.248	0.197	4.51615e-07
Serpine2	2.09769e-11	0.373768	0.284	0.231	4.53184e-07
Eif2s3y	2.13723e-11	0.330755	0.291	0.237	4.61727e-07
Impdh1	2.33101e-11	0.484772	0.162	0.119	5.03591e-07
Nrg1	2.35583e-11	0.129211	0.956	0.954	5.08953e-07
Colgalt2	2.43385e-11	0.367491	0.264	0.212	5.25809e-07
Gm44151	2.61937e-11	0.264326	0.318	0.259	5.65888e-07
Plekha6	2.69611e-11	-0.210002	0.589	0.628	5.82468e-07
Slc16a11	2.69831e-11	0.463312	0.146	0.105	5.82943e-07
En2	2.80627e-11	0.389753	0.235	0.186	6.06267e-07
Nrxn2	2.83209e-11	-0.199347	0.617	0.65	6.11845e-07
Snhg20	2.9911e-11	0.260907	0.381	0.323	6.46197e-07
Etv1	2.99725e-11	0.428029	0.181	0.135	6.47526e-07
Myl6	3.09336e-11	0.275364	0.397	0.339	6.68289e-07
Brip1os	3.91405e-11	0.277083	0.283	0.228	8.45592e-07
Gm42439	3.99463e-11	0.311005	0.269	0.215	8.63e-07
Plpp4	4.25854e-11	-0.27734	0.413	0.464	9.20015e-07
Gabra2	4.46604e-11	0.289099	0.374	0.319	9.64842e-07
Fus	4.83264e-11	0.158524	0.793	0.754	1.04404e-06
1700111E14Rik	5.05084e-11	0.289956	0.283	0.228	1.09118e-06
Kcnh5	5.08531e-11	-0.319369	0.322	0.375	1.09863e-06
Pebp1	5.20452e-11	0.333889	0.273	0.221	1.12439e-06
Lrrc3b	5.34819e-11	0.157926	0.759	0.71	1.15542e-06
Lmx1b	5.47183e-11	-0.269402	0.474	0.517	1.18214e-06
Rap1b	6.15734e-11	0.255927	0.354	0.296	1.33023e-06
Repin1	6.34599e-11	0.523521	0.116	0.079	1.37099e-06
Apc	6.96593e-11	-0.13934	0.793	0.817	1.50492e-06
Gm1992	7.32515e-11	0.236477	0.373	0.314	1.58253e-06
Ralyl	7.56998e-11	0.107175	0.979	0.978	1.63542e-06
Chrna6	9.06454e-11	0.301413	0.319	0.265	1.9583e-06
Qk	9.5809e-11	0.222357	0.518	0.459	2.06986e-06
Herc2	1.00138e-10	-0.1456	0.716	0.746	2.16337e-06
4930419G24Rik	1.22566e-10	0.351519	0.244	0.194	2.64792e-06
Ythdf3	1.24033e-10	0.23354	0.482	0.425	2.67961e-06
Nav1	1.66409e-10	-0.123209	0.894	0.915	3.59511e-06
Gm48383	1.80877e-10	0.490089	0.145	0.106	3.90766e-06
Cplane1	1.8296e-10	-0.144936	0.783	0.807	3.95267e-06
Agfg1	1.89827e-10	0.207104	0.526	0.468	4.10101e-06
Akap9	1.98155e-10	-0.161989	0.746	0.763	4.28094e-06
Leng8	2.02061e-10	0.175054	0.577	0.516	4.36533e-06
Nyap2	2.03531e-10	0.105994	0.931	0.916	4.39708e-06
Gm44686	2.34061e-10	0.456059	0.129	0.092	5.05666e-06
Vwa5b1	2.3861e-10	-0.304667	0.375	0.421	5.15492e-06
Ankrd12	2.45543e-10	-0.165268	0.808	0.819	5.3047e-06
Map2k6	2.61454e-10	0.276511	0.3	0.246	5.64846e-06
Acot7	2.71852e-10	-0.283437	0.369	0.417	5.8731e-06
Gas5	2.72508e-10	0.273534	0.386	0.332	5.88725e-06
C130071C03Rik	2.79732e-10	0.223237	0.438	0.377	6.04332e-06
Drg1	2.82717e-10	0.236961	0.413	0.357	6.10781e-06
Gm26873	3.04687e-10	0.49821	0.123	0.087	6.58245e-06
Nup93	3.13592e-10	0.224666	0.423	0.365	6.77484e-06
Agk	3.18426e-10	0.209979	0.586	0.53	6.87929e-06
Pzp	3.19153e-10	0.48913	0.104	0.07	6.89498e-06
Tek	3.60898e-10	0.501624	0.126	0.09	7.79685e-06
Rsrp1	3.89204e-10	0.129032	0.9	0.886	8.40837e-06
Grm8	3.91343e-10	-0.30121	0.415	0.463	8.45457e-06
Atp5g1	3.94994e-10	0.510184	0.119	0.084	8.53346e-06
Col11a1	4.01585e-10	0.234064	0.462	0.406	8.67584e-06
Golgb1	4.30865e-10	-0.216807	0.516	0.559	9.3084e-06
Grip1	5.57403e-10	-0.140944	0.841	0.868	1.20421e-05
Kras	5.58668e-10	0.284718	0.305	0.253	1.20695e-05
Grid2	5.69684e-10	-0.168768	0.613	0.673	1.23075e-05
Gnas	5.90073e-10	-0.157587	0.804	0.822	1.27479e-05
Unc5d	7.32271e-10	-0.218904	0.511	0.562	1.582e-05
Gm50152	7.58422e-10	0.348227	0.185	0.142	1.6385e-05
Kcnh7	8.13684e-10	-0.148327	0.457	0.52	1.75788e-05
6330403K07Rik	8.30455e-10	0.350316	0.211	0.166	1.79411e-05
3110056K07Rik	8.83961e-10	0.346822	0.231	0.185	1.90971e-05
Mycbp	9.677e-10	0.27212	0.276	0.226	2.09062e-05
Nfasc	9.89356e-10	-0.168683	0.694	0.716	2.13741e-05
1700008O03Rik	1.04308e-09	0.394199	0.18	0.139	2.25348e-05
2900093K20Rik	1.08354e-09	0.466476	0.144	0.106	2.34088e-05
Gm20319	1.09486e-09	0.486818	0.116	0.082	2.36533e-05
Trim2	1.12252e-09	-0.158465	0.785	0.8	2.4251e-05
Rgs6	1.12887e-09	0.150861	0.735	0.7	2.43881e-05
Lrrc4c	1.172e-09	0.141696	0.877	0.863	2.53198e-05
Gabarapl2	1.20241e-09	0.385162	0.181	0.139	2.59769e-05
Palmd	1.20863e-09	0.327008	0.255	0.208	2.61113e-05
1600010M07Rik	1.27088e-09	0.373022	0.173	0.132	2.7456e-05
Srrm4	1.28227e-09	-0.295867	0.457	0.494	2.77022e-05
Snca	1.36979e-09	0.150355	0.742	0.685	2.95929e-05
Sdha	1.37033e-09	0.260005	0.337	0.284	2.96046e-05
Nell1	1.41381e-09	0.279387	0.384	0.331	3.0544e-05
Gm45904	1.41505e-09	0.246703	0.269	0.218	3.05707e-05
Zmym1	1.47465e-09	0.321737	0.226	0.18	3.18583e-05
Gm28375	1.50776e-09	0.308343	0.247	0.199	3.25736e-05
1700084C06Rik	1.5091e-09	0.347965	0.187	0.144	3.26026e-05
Cdr1os	1.52156e-09	0.0826626	0.98	0.973	3.28717e-05
Pclo	1.55262e-09	-0.0825658	0.983	0.986	3.35428e-05
Dock2	1.63795e-09	0.339937	0.214	0.169	3.53862e-05
Grid1	1.83183e-09	-0.132857	0.818	0.858	3.95748e-05
Crim1	1.86245e-09	-0.285513	0.434	0.473	4.02364e-05
Cacna1b	1.92751e-09	-0.113085	0.903	0.912	4.16419e-05
Stard13	1.99415e-09	-0.516137	0.137	0.177	4.30815e-05
Gm10785	2.02336e-09	0.216414	0.304	0.251	4.37126e-05
Gprasp1	2.05856e-09	-0.153428	0.769	0.785	4.44731e-05
Tra2b	2.1296e-09	0.210564	0.456	0.4	4.60079e-05
2610020C07Rik	2.39561e-09	0.279759	0.255	0.207	5.17548e-05
Ripor2	2.51611e-09	0.389113	0.221	0.177	5.43581e-05
Gm17106	2.63231e-09	0.213695	0.373	0.319	5.68684e-05
Srgap3	2.70148e-09	-0.135892	0.806	0.83	5.83627e-05
Adamts2	2.74173e-09	-0.456729	0.122	0.16	5.92324e-05
Taf7l	3.16163e-09	0.470139	0.135	0.1	6.83039e-05
Srrm3	3.19192e-09	-0.166743	0.685	0.709	6.89582e-05
B230216N24Rik	3.29238e-09	0.336425	0.221	0.177	7.11286e-05
Fstl5	3.41416e-09	-0.128811	0.729	0.77	7.37596e-05
Mkln1os	3.50558e-09	0.384232	0.16	0.121	7.57346e-05
Dusp11	3.50957e-09	0.203248	0.461	0.407	7.58207e-05
Rab6b	3.62499e-09	-0.240307	0.46	0.495	7.83142e-05
Cpsf6	3.75038e-09	0.180297	0.584	0.531	8.10231e-05
Gm11149	4.01936e-09	0.147712	0.445	0.384	8.68342e-05
Gm26658	4.29171e-09	0.403897	0.142	0.105	9.2718e-05
Tia1	4.72486e-09	0.145663	0.731	0.676	0.000102076
Fam169a	4.81944e-09	0.219645	0.384	0.33	0.000104119
D830024N08Rik	4.97601e-09	0.288704	0.288	0.241	0.000107502
Lrrn2	5.29726e-09	-0.256647	0.383	0.429	0.000114442
Adamtsl1	5.56351e-09	0.194373	0.698	0.67	0.000120194
Nptn	6.477e-09	0.129928	0.762	0.712	0.000139929
Pcbp2	6.76083e-09	0.23992	0.403	0.354	0.000146061
Usp14	7.16738e-09	0.235798	0.398	0.349	0.000154844
Las1l	7.75701e-09	0.231021	0.358	0.308	0.000167582
Nav2	7.96104e-09	-0.113984	0.916	0.929	0.00017199
Gm37768	8.29191e-09	0.415934	0.146	0.11	0.000179138
Ntrk3	8.32848e-09	-0.109098	0.84	0.862	0.000179928
Naaladl2	8.60347e-09	0.142772	0.74	0.692	0.000185869
Dnajc19	8.82623e-09	0.296682	0.232	0.189	0.000190682
Gm15952	9.48013e-09	0.289817	0.21	0.167	0.000204809
Tiprl	9.78711e-09	0.273659	0.254	0.208	0.000211441
Pcdh17	9.97099e-09	0.299434	0.351	0.303	0.000215413
Rapgef4os1	1.00428e-08	0.268596	0.245	0.2	0.000216965
Gm16599	1.01309e-08	0.181419	0.381	0.326	0.000218867
Zfp207	1.03249e-08	0.166058	0.535	0.482	0.00022306
Gm16036	1.04168e-08	0.407184	0.135	0.1	0.000225045
Ube2d3	1.05681e-08	0.213234	0.429	0.379	0.000228314
Tmem68	1.07969e-08	0.392073	0.144	0.108	0.000233257
Ssr4	1.12788e-08	0.336525	0.207	0.166	0.000243668
Gm20275	1.13344e-08	0.104352	0.529	0.465	0.000244869
Fhod3	1.15514e-08	-0.211253	0.522	0.556	0.000249556
Khdrbs2	1.18182e-08	-0.125336	0.825	0.854	0.00025532
Slc44a5	1.20245e-08	-0.261254	0.427	0.465	0.000259778
Slitrk1	1.2318e-08	0.318584	0.24	0.197	0.000266118
Dtx3	1.24947e-08	0.222027	0.356	0.305	0.000269935
Firre	1.29634e-08	0.176981	0.489	0.433	0.000280062
Mapk8	1.34785e-08	0.1949	0.504	0.454	0.000291191
Klhl29	1.36115e-08	-0.151318	0.781	0.806	0.000294063
Gm48091	1.38833e-08	0.23096	0.239	0.193	0.000299935
Vegfa	1.38879e-08	0.376109	0.175	0.136	0.000300034
A330008L17Rik	1.44727e-08	0.162687	0.567	0.515	0.000312667
Bdnf	1.46862e-08	0.334352	0.179	0.14	0.000317281
Prkd1	1.49752e-08	0.331445	0.213	0.172	0.000323523
Grip2	1.50932e-08	0.137673	0.643	0.589	0.000326074
Adamts6	1.52226e-08	0.228126	0.438	0.389	0.00032887
Slc25a36	1.54952e-08	0.210129	0.432	0.382	0.000334758
1500011B03Rik	1.56783e-08	0.439496	0.139	0.105	0.000338713
Zmynd8	1.64654e-08	-0.150274	0.741	0.752	0.00035572
Mctp2	1.79448e-08	0.367992	0.145	0.109	0.00038768
Cdc42	1.80636e-08	0.173467	0.456	0.402	0.000390247
Idh3b	1.87085e-08	0.41238	0.138	0.104	0.000404178
Gm12592	1.90621e-08	0.396448	0.134	0.1	0.000411818
Cdc7	1.99659e-08	0.324817	0.209	0.168	0.000431343
Dlgap2	2.05302e-08	-0.225741	0.609	0.633	0.000443535
Gm38393	2.0602e-08	0.198389	0.446	0.395	0.000445085
Gm39090	2.06769e-08	0.300978	0.213	0.171	0.000446704
Ajap1	2.06887e-08	-0.226243	0.501	0.535	0.000446959
Vamp2	2.07443e-08	0.466428	0.131	0.098	0.000448159
Trpc6	2.10818e-08	0.185919	0.609	0.568	0.00045545
Caln1	2.21583e-08	0.12523	0.724	0.685	0.000478707
Hnrnpa1	2.26014e-08	0.363276	0.17	0.133	0.000488282
March1	2.29036e-08	0.148549	0.825	0.799	0.00049481
Ppp2r2b	2.40004e-08	-0.102794	0.944	0.95	0.000518505
Cyc1	2.46596e-08	0.473888	0.105	0.075	0.000532745
Lrrtm2	2.56383e-08	0.446717	0.124	0.092	0.000553889
Mrps26	2.57597e-08	0.440904	0.133	0.1	0.000556513
Pou2f2	2.57969e-08	-0.380314	0.251	0.291	0.000557317
Ddx3y	2.95813e-08	0.332851	0.19	0.15	0.000639075
Strbp	3.01233e-08	0.0806141	0.964	0.958	0.000650783
Eif1	3.07339e-08	0.399246	0.142	0.108	0.000663974
Taf1d	3.648e-08	0.180084	0.461	0.408	0.000788114
Cetn3	3.65256e-08	0.336998	0.182	0.144	0.0007891
Dusp15	3.68709e-08	0.313062	0.192	0.153	0.00079656
Spryd7	3.696e-08	0.493873	0.106	0.077	0.000798483
Tagln3	3.71936e-08	0.34612	0.169	0.132	0.00080353
Fam184a	3.7722e-08	0.115287	0.865	0.848	0.000814946
Gm28376	3.80122e-08	0.448574	0.144	0.111	0.000821215
Rab10os	3.84547e-08	0.279014	0.268	0.225	0.000830775
AW549877	3.88706e-08	0.320737	0.217	0.176	0.000839759
Ccnt2	3.90648e-08	0.159771	0.555	0.506	0.000843956
Ggact	3.95925e-08	0.222293	0.359	0.312	0.000855356
Tnr	4.59585e-08	-0.231513	0.492	0.527	0.000992887
Grina	4.74217e-08	0.224643	0.341	0.294	0.0010245
Chac2	5.30498e-08	0.393334	0.137	0.104	0.00114609
Gm15738	5.45732e-08	0.229311	0.299	0.252	0.001179
Ift20	5.48438e-08	0.300224	0.195	0.155	0.00118484
4833422C13Rik	5.74066e-08	0.382802	0.139	0.105	0.00124021
Naa30	5.76387e-08	0.337475	0.176	0.138	0.00124523
Begain	5.84252e-08	0.176731	0.512	0.461	0.00126222
Micu3	5.84893e-08	0.157284	0.594	0.544	0.0012636
Araf	6.26514e-08	0.187584	0.399	0.349	0.00135352
Gm15886	6.38788e-08	0.40932	0.11	0.08	0.00138004
Gfra1	6.63384e-08	-0.180717	0.754	0.771	0.00143317
Snx29	6.67059e-08	-0.186554	0.571	0.602	0.00144111
Slc12a2	6.70527e-08	0.231671	0.348	0.301	0.00144861
Far1os	6.90254e-08	0.246003	0.246	0.203	0.00149123
Tanc2	6.96109e-08	-0.092785	0.945	0.952	0.00150387
Zbtb7c	7.92633e-08	-0.256766	0.302	0.345	0.0017124
Gm37679	8.22479e-08	0.181983	0.3	0.252	0.00177688
Satb1	8.58621e-08	0.174548	0.52	0.47	0.00185496
Hnrnpdl	8.92104e-08	0.175422	0.501	0.453	0.0019273
Syt1	8.9313e-08	0.0559005	1	1	0.00192952
Lrrtm3	9.31194e-08	0.163739	0.644	0.602	0.00201175
4930415C11Rik	9.32233e-08	0.382066	0.156	0.122	0.002014
Pgrmc1	9.71374e-08	0.319516	0.179	0.142	0.00209856
Plxdc2	9.85555e-08	0.299552	0.242	0.2	0.00212919
Lekr1	9.92192e-08	0.218318	0.353	0.306	0.00214353
Hnrnpc	1.0246e-07	0.193965	0.407	0.358	0.00221354
Gm48765	1.02477e-07	0.33962	0.136	0.103	0.00221391
Slc25a3	1.11178e-07	0.258728	0.248	0.206	0.00240189
Oprm1	1.13352e-07	0.309832	0.144	0.111	0.00244885
Cntn5	1.14763e-07	0.259616	0.512	0.48	0.00247934
Notch3	1.17571e-07	0.429142	0.111	0.082	0.00254
Igip	1.21433e-07	0.466738	0.108	0.079	0.00262343
4930517O19Rik	1.24115e-07	0.330383	0.188	0.151	0.00268138
2900076A07Rik	1.31614e-07	0.338294	0.171	0.136	0.00284339
Otulin	1.33116e-07	0.230143	0.263	0.22	0.00287583
Relch	1.33843e-07	0.150676	0.549	0.496	0.00289155
Gpcpd1	1.38057e-07	0.167869	0.515	0.463	0.00298258
Gm15283	1.38863e-07	0.327692	0.184	0.148	0.00299999
Yae1d1	1.3922e-07	0.352056	0.136	0.104	0.0030077
Pcmtd1	1.41846e-07	0.143196	0.656	0.616	0.00306444
Tmsb4x	1.4435e-07	0.426539	0.107	0.078	0.00311854
Myt1l	1.46271e-07	-0.0977941	0.917	0.926	0.00316003
2610316D01Rik	1.51152e-07	0.210311	0.389	0.343	0.00326549
Immp2l	1.55791e-07	0.126067	0.808	0.787	0.0033657
Zeb1	1.56425e-07	-0.127442	0.827	0.833	0.00337941
Esd	1.58605e-07	0.438909	0.112	0.083	0.00342651
Rnf146	1.58851e-07	0.313914	0.189	0.152	0.00343182
Atp11b	1.62263e-07	0.155532	0.552	0.503	0.00350553
Srp14	1.68227e-07	0.371819	0.142	0.109	0.00363438
Rps29	1.70079e-07	0.419603	0.125	0.095	0.00367438
Srsf1	1.70339e-07	0.155667	0.487	0.437	0.00368001
Gm16541	1.75259e-07	0.448237	0.105	0.077	0.00378629
Gm31763	1.77429e-07	0.442792	0.111	0.082	0.00383317
Phf1	1.77588e-07	0.272393	0.24	0.2	0.00383662
Zcchc7	1.80706e-07	0.0955503	0.876	0.85	0.00390397
Rnf138	1.84626e-07	0.207072	0.37	0.324	0.00398866
Mttp	1.85775e-07	0.243639	0.253	0.211	0.00401348
C78859	1.8952e-07	0.195241	0.393	0.345	0.00409439
H3f3b	1.8992e-07	0.337269	0.201	0.164	0.00410303
Mapt	2.01687e-07	-0.106366	0.853	0.87	0.00435725
Gpr85	2.08434e-07	0.421324	0.111	0.082	0.004503
Dstn	2.09584e-07	0.25939	0.266	0.225	0.00452785
Srsf9	2.12726e-07	0.349062	0.173	0.138	0.00459574
Gm28379	2.24176e-07	0.232312	0.232	0.191	0.0048431
Lyn	2.24709e-07	0.253115	0.235	0.194	0.00485461
Gm16189	2.27187e-07	0.35664	0.131	0.099	0.00490814
Pdgfc	2.3649e-07	0.207073	0.327	0.281	0.00510913
Glra2	2.41626e-07	-0.267775	0.29	0.331	0.00522009
Rnf14	2.47591e-07	0.207627	0.316	0.271	0.00534896
Ndrg4	2.52023e-07	0.209091	0.375	0.33	0.00544471
Spock3	2.54028e-07	-0.158422	0.595	0.633	0.00548802
Zdhhc17	2.54959e-07	0.160846	0.449	0.4	0.00550814
Slc22a17	2.57562e-07	0.187956	0.377	0.331	0.00556437
Ggps1	2.57911e-07	0.219191	0.308	0.264	0.00557192
Rchy1	2.63394e-07	0.262947	0.251	0.21	0.00569036
Gm49961	2.74807e-07	0.345115	0.147	0.114	0.00593694
Rpl38	2.76527e-07	0.407957	0.134	0.103	0.00597408
Mir22hg	2.76913e-07	0.373195	0.133	0.102	0.00598244
Zcchc18	2.82558e-07	0.152223	0.582	0.536	0.00610439
Lrrn3	2.87578e-07	0.227173	0.321	0.277	0.00621285
Atg16l2	2.88048e-07	0.207645	0.298	0.254	0.006223
Sez6l2	3.00766e-07	-0.263068	0.233	0.273	0.00649775
Pfkfb2	3.02601e-07	0.280648	0.199	0.162	0.0065374
Dpp6	3.04292e-07	-0.0906745	0.992	0.993	0.00657393
Kif1b	3.23481e-07	-0.100503	0.879	0.89	0.00698848
Upf2	3.38941e-07	0.151722	0.494	0.444	0.00732249
Pcsk2os2	3.42788e-07	0.42308	0.11	0.082	0.0074056
Atp8a1	3.46985e-07	-0.137968	0.695	0.71	0.00749625
Rmst	3.51881e-07	-0.115625	0.633	0.676	0.00760203
Cep250	3.53504e-07	-0.240029	0.286	0.327	0.0076371
Cnpy1	3.61251e-07	0.184587	0.421	0.375	0.00780447
Gm39326	3.61425e-07	0.307126	0.177	0.142	0.00780824
Ncor2	3.65079e-07	-0.234232	0.317	0.358	0.00788716
Bmerb1	3.70221e-07	-0.16068	0.652	0.671	0.00799826
Galnt16	3.70243e-07	-0.326586	0.259	0.296	0.00799872
Cfap20	3.7277e-07	0.326835	0.184	0.149	0.00805333
Acacb	3.74203e-07	-0.484505	0.08	0.107	0.00808427
Rbck1	3.88877e-07	0.356278	0.133	0.102	0.00840129
Eno2	3.9152e-07	0.215778	0.297	0.254	0.0084584
Pak7	3.95331e-07	-0.167156	0.588	0.622	0.00854074
Cnot8	4.00554e-07	0.384394	0.127	0.097	0.00865358
Etv5	4.07529e-07	0.18056	0.458	0.412	0.00880425
Lmo7	4.08277e-07	0.222556	0.277	0.235	0.00882041
Hacd4	4.08655e-07	0.309212	0.151	0.118	0.00882859
Gm13402	4.12841e-07	0.360208	0.135	0.104	0.00891902
4930480K15Rik	4.13054e-07	0.392769	0.117	0.088	0.00892362
Cntn6	4.16501e-07	0.146899	0.565	0.513	0.00899809
Matr3	4.22285e-07	0.178774	0.409	0.363	0.00912305
Gm50232	4.28599e-07	0.340489	0.137	0.105	0.00925946
AI480526	4.3349e-07	0.263901	0.259	0.22	0.00936511
Shisa9	4.36831e-07	-0.143628	0.825	0.831	0.00943729
Etnk1	4.45492e-07	0.112042	0.783	0.743	0.0096244
Morf4l2	4.49992e-07	0.224572	0.305	0.263	0.00972162
Ptar1	4.51054e-07	0.244889	0.293	0.252	0.00974457
Srek1	4.53778e-07	0.116081	0.719	0.674	0.00980341
Gm36198	4.54516e-07	0.302769	0.194	0.158	0.00981936
Fubp1	4.59201e-07	0.150219	0.516	0.465	0.00992058
Plekha1	4.59412e-07	0.191437	0.364	0.318	0.00992514
Vav3	4.64969e-07	0.313521	0.245	0.207	0.0100452
Lsm14a	4.65377e-07	0.235918	0.256	0.215	0.010054
Slc7a3	4.6864e-07	0.307144	0.162	0.128	0.0101245
Cox8a	4.71652e-07	0.329717	0.175	0.141	0.0101896
Psd3	4.76977e-07	0.139791	0.696	0.648	0.0103046
Ddah1	4.86414e-07	-0.227786	0.543	0.569	0.0105085
Far1	4.90789e-07	0.146337	0.555	0.506	0.010603
Rab6a	4.91283e-07	0.199286	0.363	0.317	0.0106137
Sncaip	5.11928e-07	0.133147	0.627	0.578	0.0110597
Zfp608	5.14445e-07	0.176784	0.412	0.365	0.0111141
9630028H03Rik	5.18547e-07	0.194068	0.305	0.262	0.0112027
Fopnl	5.21886e-07	0.343292	0.154	0.121	0.0112748
Sumo1	5.53726e-07	0.214224	0.348	0.305	0.0119627
Peg3	5.60204e-07	-0.0996402	0.898	0.913	0.0121027
Cdh22	5.67037e-07	-0.297904	0.274	0.312	0.0122503
Nrxn3	5.6952e-07	0.0456568	1	1	0.0123039
Sytl2	5.78423e-07	0.300906	0.187	0.152	0.0124963
Aph1a	5.79487e-07	0.383392	0.13	0.1	0.0125192
Gm45435	5.96798e-07	0.457028	0.1	0.074	0.0128932
Smyd3	6.12831e-07	-0.118495	0.844	0.849	0.0132396
Ephb1	6.17103e-07	-0.392284	0.145	0.178	0.0133319
Lmo3	6.24984e-07	0.213778	0.34	0.298	0.0135021
4930592A05Rik	6.52734e-07	0.369822	0.101	0.074	0.0141017
Odc1	6.70365e-07	0.436364	0.106	0.079	0.0144826
St6gal2	6.73434e-07	0.246155	0.314	0.273	0.0145489
Ammecr1	6.79575e-07	0.144542	0.664	0.622	0.0146815
Rpl26	6.90775e-07	0.351508	0.155	0.123	0.0149235
Cfap97	7.12437e-07	0.324304	0.172	0.138	0.0153915
Gm26827	7.30744e-07	0.387365	0.11	0.083	0.015787
Entr1	7.40815e-07	0.233711	0.29	0.25	0.0160046
Eif1b	7.57153e-07	0.376383	0.118	0.089	0.0163575
Cyth1	7.58892e-07	0.134296	0.585	0.534	0.0163951
Taok1	7.652e-07	0.135298	0.582	0.53	0.0165314
Snx5	7.75184e-07	0.24394	0.217	0.179	0.0167471
Dpp10	7.79663e-07	0.0587886	0.968	0.966	0.0168438
Chkb	7.86338e-07	0.331028	0.138	0.107	0.016988
Abhd14b	8.04653e-07	0.35615	0.15	0.118	0.0173837
Btbd9	8.09156e-07	-0.170184	0.673	0.693	0.017481
Dapk1	8.43815e-07	-0.164299	0.614	0.634	0.0182298
Nr2c2	8.46536e-07	0.163042	0.424	0.375	0.0182886
Agrp	8.47778e-07	0.267183	0.179	0.144	0.0183154
Tifa	8.54335e-07	0.289439	0.149	0.117	0.0184571
Hexdc	8.61302e-07	-0.324097	0.184	0.219	0.0186076
Necap1	8.77457e-07	0.423484	0.106	0.079	0.0189566
Dlgap4	8.78333e-07	-0.240958	0.409	0.44	0.0189755
Cebpz	8.8157e-07	0.280372	0.186	0.151	0.0190454
Nrg2	8.84244e-07	-0.14839	0.622	0.64	0.0191032
Gdi2	8.8979e-07	0.193057	0.292	0.249	0.019223
Zcchc9	9.20149e-07	0.28565	0.173	0.14	0.0198789
Hprt	9.34449e-07	0.234214	0.278	0.238	0.0201878
Gm48747	9.38579e-07	0.215997	0.238	0.198	0.0202771
Slc4a10	9.66038e-07	0.113421	0.77	0.727	0.0208703
Tm9sf3	9.95902e-07	0.213047	0.271	0.231	0.0215155
Csf2ra	1.00768e-06	0.225004	0.275	0.235	0.0217698
Gm15764	1.01184e-06	0.376494	0.128	0.099	0.0218599
Plcl1	1.01296e-06	0.15367	0.456	0.409	0.0218841
Sh3rf1	1.06743e-06	-0.252748	0.425	0.456	0.0230607
Pdlim5	1.08065e-06	0.271402	0.212	0.176	0.0233463
Ints13	1.11312e-06	0.285154	0.185	0.15	0.0240478
Dip2c	1.11878e-06	-0.0774157	0.951	0.956	0.0241701
Zfyve27	1.11995e-06	0.241182	0.242	0.204	0.0241954
Cep350	1.14156e-06	-0.159683	0.583	0.603	0.0246623
4930445B16Rik	1.19245e-06	0.336853	0.11	0.083	0.0257618
Rps23	1.22413e-06	0.353301	0.132	0.103	0.026446
Avl9	1.22536e-06	0.218209	0.268	0.229	0.0264727
Rps6ka3	1.27899e-06	0.117263	0.703	0.652	0.0276312
Cacna1d	1.318e-06	-0.101877	0.852	0.873	0.028474
Tsc22d2	1.36191e-06	0.157203	0.481	0.433	0.0294227
Gm17231	1.3647e-06	0.36235	0.116	0.089	0.029483
Higd1a	1.38325e-06	0.348569	0.132	0.103	0.0298838
Ktn1	1.42224e-06	0.139789	0.65	0.611	0.0307261
Sergef	1.43393e-06	-0.217108	0.436	0.467	0.0309785
Gm10658	1.44562e-06	0.411677	0.101	0.076	0.0312312
Paip1	1.53833e-06	0.188351	0.243	0.203	0.0332342
Zfp160	1.55316e-06	0.197461	0.316	0.274	0.0335545
Rbm4b	1.57404e-06	0.186638	0.326	0.283	0.0340056
Fbxo8	1.61894e-06	0.204375	0.325	0.283	0.0349756
Mtmr6	1.65707e-06	0.238341	0.246	0.208	0.0357993
Uty	1.67981e-06	0.160276	0.372	0.326	0.0362905
Gm48855	1.68501e-06	0.358755	0.134	0.105	0.0364029
Ddx17	1.70118e-06	0.112023	0.725	0.678	0.0367523
Gm19461	1.70394e-06	0.287543	0.152	0.12	0.0368119
Srsf11	1.70816e-06	0.126936	0.614	0.563	0.0369031
Sirt4	1.72206e-06	0.400536	0.112	0.085	0.0372033
Kcnip1	1.74492e-06	-0.210634	0.283	0.322	0.0376972
Gm16552	1.7668e-06	0.312204	0.16	0.128	0.0381699
Tmem208	1.77629e-06	0.317404	0.168	0.136	0.038375
Rbm3	1.78215e-06	0.24966	0.236	0.199	0.0385015
Cnksr2	1.80792e-06	0.0924073	0.845	0.813	0.0390583
Ndufb1-ps	1.8241e-06	0.319539	0.153	0.122	0.0394079
Kcnb1	1.83274e-06	-0.228045	0.328	0.364	0.0395945
Gpr61	1.83984e-06	0.36264	0.129	0.101	0.0397478
Nsun6	1.84578e-06	0.262805	0.222	0.186	0.0398761
4921518K17Rik	1.85145e-06	0.218328	0.237	0.199	0.0399987
Hdac11	1.8689e-06	0.187901	0.373	0.331	0.0403756
Oga	1.87014e-06	0.125907	0.556	0.506	0.0404025
Vps13c	1.8762e-06	-0.201234	0.464	0.495	0.0405334
Prkcb	1.90058e-06	-0.136322	0.634	0.658	0.0410601
Emc9	1.90635e-06	0.302092	0.176	0.144	0.0411849
Mical3	1.90812e-06	-0.111708	0.782	0.797	0.0412231
Yipf4	1.95777e-06	0.36295	0.13	0.101	0.0422957
Stox2	1.97413e-06	-0.153078	0.619	0.638	0.042649
Mcc	1.97675e-06	-0.0961237	0.912	0.924	0.0427058
Dpysl4	1.9791e-06	0.259621	0.214	0.179	0.0427565
Nrd1	1.98053e-06	-0.164206	0.575	0.601	0.0427873
Lrrc4	2.00075e-06	0.16809	0.35	0.307	0.0432241
Ndufb3	2.03772e-06	0.305701	0.13	0.101	0.044023
Tuba1a	2.07425e-06	0.368709	0.116	0.089	0.0448122
Snx32	2.13662e-06	0.233133	0.246	0.208	0.0461596
Zdhhc20	2.15559e-06	0.134983	0.639	0.596	0.0465694
Nfxl1	2.16563e-06	0.232671	0.222	0.186	0.0467863
Zfp131	2.1737e-06	0.232352	0.206	0.171	0.0469607
Gm27032	2.19845e-06	0.346345	0.144	0.115	0.0474953
Rbis	2.26643e-06	0.255217	0.219	0.183	0.0489638
Hivep2	2.29836e-06	-0.164984	0.697	0.714	0.0496538

## Sheet: filtered sox6 family DEGs
Gene	p_val	avg_log2FC	pct.1	pct.2	p_val_adj
AC149090.1	0	1.53712	0.809	0.578	0
Gm42418	0	-0.750703	0.976	0.998	0
Malat1	5.06942e-143	0.147771	1	1	1.0952e-138
Ube3a	3.58092e-134	0.379129	0.961	0.897	7.73621e-130
Mir124a-1hg	8.22985e-110	0.455346	0.896	0.817	1.77798e-105
Erc2	3.55067e-98	-0.136762	1	1	7.67086e-94
Schip1	2.41732e-94	-0.163766	1	1	5.22237e-90
Gm15398	1.88454e-77	0.533363	0.762	0.642	4.07136e-73
Dst	1.08834e-74	-0.230401	0.988	0.994	2.35124e-70
Zfhx3	6.1052e-68	-0.201071	0.999	1	1.31897e-63
Apba1	3.67582e-67	-0.164645	1	0.998	7.94124e-63
Gm20642	4.21749e-67	0.544484	0.659	0.527	9.11147e-63
mt-Co3	1.2936e-66	0.490556	0.723	0.608	2.79469e-62
Snhg9	9.65166e-65	1.28182	0.207	0.09	2.08514e-60
Srsf5	3.08259e-63	0.491851	0.686	0.574	6.65962e-59
mt-Co1	2.76376e-59	0.460514	0.704	0.585	5.97082e-55
1700042O10Rik	1.31074e-58	0.331046	0.884	0.808	2.83173e-54
Pbx1	2.2916e-58	-0.111876	1	1	4.95077e-54
Tmem178b	4.78012e-58	-0.168813	0.998	0.999	1.0327e-53
Leng9	3.18026e-54	0.464686	0.623	0.497	6.87063e-50
Wsb1	1.76198e-53	0.3547	0.818	0.745	3.80658e-49
Frmd4a	1.93824e-52	-0.150319	0.999	0.999	4.18737e-48
Sez6l	7.27494e-51	-0.266377	0.89	0.932	1.57168e-46
Syne1	6.29173e-50	-0.265394	0.913	0.941	1.35926e-45
Fam155a	4.54847e-49	-0.106329	1	1	9.82652e-45
Epha5	5.31218e-48	0.182436	0.996	0.994	1.14764e-43
Macf1	1.65614e-45	-0.167622	0.99	0.995	3.57793e-41
Lrp1b	3.90327e-45	0.226176	0.995	0.994	8.43262e-41
Prkca	6.62104e-45	-0.157673	0.997	0.998	1.43041e-40
mt-Atp6	2.51382e-44	0.464047	0.592	0.483	5.43085e-40
P2ry14	3.16506e-42	0.503421	0.542	0.431	6.83779e-38
Lncpint	6.90404e-42	-0.197393	0.96	0.974	1.49155e-37
Gm35188	2.43787e-41	0.383162	0.702	0.608	5.26678e-37
Auts2	1.01955e-40	-0.1414	1	1	2.20263e-36
Ntng1	4.92141e-40	0.391805	0.641	0.527	1.06322e-35
Ctnna3	1.56131e-38	0.43275	0.607	0.504	3.37305e-34
Nrg3os	2.70504e-38	0.495521	0.532	0.428	5.84396e-34
Celf4	3.37135e-38	-0.154069	0.993	0.995	7.28346e-34
Sv2c	5.97458e-38	-0.185785	0.956	0.97	1.29075e-33
Ogt	8.33777e-38	0.256109	0.879	0.829	1.80129e-33
Fam129a	1.2092e-37	0.878374	0.282	0.184	2.61236e-33
Kcnn3	2.2827e-37	-0.215459	0.904	0.936	4.93154e-33
Kcnd3	4.19828e-37	-0.146769	0.997	0.999	9.06997e-33
Fgfr2	6.1805e-37	0.274969	0.804	0.726	1.33524e-32
4930419G24Rik	1.53452e-36	0.285417	0.739	0.662	3.31518e-32
Kcnq1ot1	2.14958e-36	-0.210745	0.925	0.959	4.64394e-32
Grik3	2.95705e-36	-0.27869	0.785	0.845	6.38841e-32
Cdh13	9.76024e-36	-0.265721	0.857	0.896	2.1086e-31
Cmip	1.97632e-35	-0.278298	0.713	0.785	4.26964e-31
Sdk1	2.18746e-35	-0.310505	0.809	0.843	4.72578e-31
Cacna1a	3.23693e-35	-0.153995	0.998	0.999	6.99306e-31
Clstn2	5.54679e-35	-0.162782	0.995	0.995	1.19833e-30
Dnmt3a	8.22114e-35	-0.257017	0.787	0.835	1.7761e-30
Sgcd	2.36396e-34	-0.216397	0.984	0.989	5.1071e-30
Nav1	5.77695e-34	-0.18873	0.944	0.963	1.24805e-29
Ror2	5.20022e-33	0.957413	0.292	0.204	1.12346e-28
Nos1ap	6.45055e-33	-0.169667	0.971	0.981	1.39358e-28
Gm15446	7.10391e-33	0.835954	0.204	0.12	1.53473e-28
Gm12709	3.12433e-32	0.57343	0.354	0.256	6.74981e-28
Shisa9	3.5894e-32	-0.261392	0.812	0.852	7.75453e-28
Prpf4b	1.03687e-31	0.264273	0.822	0.769	2.24006e-27
Slc24a5	1.3882e-31	0.492361	0.465	0.369	2.99908e-27
Gm26917	1.85112e-31	-0.224412	0.903	0.929	3.99916e-27
D030068K23Rik	2.91991e-31	0.506957	0.401	0.302	6.30818e-27
Ank3	3.18975e-31	-0.160906	0.979	0.985	6.89114e-27
Btbd11	4.39805e-31	-0.339682	0.617	0.695	9.50154e-27
Rbm39	6.02988e-31	0.232358	0.869	0.819	1.30269e-26
5330438D12Rik	9.83652e-31	0.338728	0.598	0.506	2.12508e-26
Galntl6	5.72963e-30	0.137614	1	1	1.23783e-25
Rimbp2	7.33996e-30	-0.245468	0.817	0.866	1.58573e-25
Kalrn	9.06742e-30	-0.224738	0.813	0.862	1.95893e-25
mt-Nd4	9.39512e-30	0.468432	0.433	0.336	2.02972e-25
Lsamp	1.19167e-29	-0.131659	0.995	0.995	2.57448e-25
Ddx5	2.8347e-29	0.294	0.754	0.691	6.12409e-25
Nfkb2	4.69342e-29	0.805817	0.196	0.119	1.01397e-24
Anks1b	1.0949e-28	-0.101923	1	1	2.36542e-24
Mob3b	1.262e-28	-0.282768	0.664	0.736	2.72643e-24
Pcdh15	1.32951e-28	0.159303	0.996	0.991	2.87228e-24
Dscam	1.48072e-28	-0.115007	0.999	1	3.19894e-24
mt-Cytb	3.79375e-28	0.58575	0.295	0.206	8.19602e-24
Dgki	4.7737e-28	-0.203691	0.912	0.948	1.03131e-23
Vwc2l	1.05442e-27	-0.178997	0.96	0.974	2.27797e-23
Camta1	1.57099e-27	-0.223338	0.798	0.849	3.39398e-23
Taco1	1.91778e-27	-0.450879	0.337	0.427	4.14318e-23
Gabra2	3.19793e-27	0.680377	0.267	0.185	6.9088e-23
Xkr6	8.15485e-27	-0.193053	0.878	0.907	1.76177e-22
Dlgap2	9.06746e-27	-0.379376	0.462	0.553	1.95893e-22
Tmem132b	9.48785e-27	-0.2247	0.826	0.869	2.04976e-22
Atp1a3	1.25336e-26	-0.260688	0.707	0.769	2.70776e-22
Rbms3	1.36859e-26	-0.110043	1	1	2.9567e-22
Gm45645	1.42022e-26	0.32388	0.536	0.44	3.06823e-22
Mapk10	3.40828e-26	-0.194824	0.866	0.906	7.36325e-22
Gpr158	5.38864e-26	-0.09196	1	1	1.16416e-21
AC160336.1	5.75594e-26	0.747739	0.184	0.112	1.24351e-21
Pid1	1.43506e-25	-0.214544	0.85	0.891	3.1003e-21
Dlgap1	1.53249e-25	-0.132516	0.99	0.995	3.31078e-21
Gm41505	1.55271e-25	0.300218	0.642	0.56	3.35447e-21
Slc44a5	2.17782e-25	-0.471339	0.328	0.415	4.70495e-21
Lingo2	2.81508e-25	0.179524	0.947	0.931	6.08171e-21
Msi2	4.57949e-25	-0.12517	0.993	0.995	9.89353e-21
Nrxn3	6.79146e-25	-0.0516073	1	1	1.46723e-20
Gm47283	6.9459e-25	-0.363661	0.431	0.525	1.50059e-20
Gm47271	8.3024e-25	0.414551	0.478	0.392	1.79365e-20
Gm15680	1.14283e-24	0.34939	0.537	0.454	2.46898e-20
mt-Nd2	1.22614e-24	0.540103	0.3	0.217	2.64895e-20
Nnat	1.3121e-24	0.47245	0.373	0.286	2.83467e-20
Klhl29	3.9749e-24	-0.221921	0.814	0.852	8.58738e-20
Atrnl1	4.12256e-24	-0.2548	0.7	0.757	8.90638e-20
Ryr3	5.70898e-24	-0.203671	0.842	0.878	1.23337e-19
Grik1	8.52812e-24	0.409385	0.574	0.502	1.84241e-19
Kcnip4	9.64988e-24	0.114233	0.999	0.999	2.08476e-19
Cdh8	1.22117e-23	0.163731	0.989	0.985	2.63822e-19
Rere	2.13945e-23	-0.146484	0.964	0.978	4.62206e-19
Cmss1	2.23011e-23	-0.321549	0.467	0.553	4.81794e-19
Luc7l2	3.31711e-23	0.140031	0.981	0.975	7.16628e-19
Spats2l	6.89814e-23	-0.212597	0.782	0.838	1.49027e-18
Atxn1	7.22055e-23	-0.151173	0.965	0.976	1.55993e-18
Gria2	1.06321e-22	0.109336	0.997	0.995	2.29696e-18
Prima1	1.46145e-22	-0.348227	0.449	0.528	3.15732e-18
Mycbp2	1.88301e-22	-0.10727	0.994	0.996	4.06805e-18
Dpp10	2.87532e-22	0.133928	0.986	0.979	6.21184e-18
Ptprn2	8.36577e-22	-0.131778	0.981	0.982	1.80734e-17
Csmd2	1.41783e-21	-0.14629	0.965	0.977	3.06309e-17
Rab26os	2.02163e-21	0.690413	0.184	0.119	4.36753e-17
Ntrk3	2.64607e-21	-0.284635	0.555	0.635	5.71658e-17
9530059O14Rik	2.70084e-21	-0.156379	0.955	0.962	5.8349e-17
Gm26936	2.80376e-21	0.283355	0.526	0.438	6.05724e-17
Arhgap24	2.85064e-21	-0.324332	0.45	0.53	6.15852e-17
Nav2	3.07965e-21	-0.125109	0.975	0.981	6.65327e-17
Ubr4	3.15695e-21	-0.234878	0.764	0.811	6.82028e-17
Adgrb3	3.51627e-21	0.0858051	1	1	7.59654e-17
Gm20275	5.32908e-21	0.303193	0.544	0.469	1.15129e-16
Csmd1	6.68436e-21	-0.0533759	1	1	1.44409e-16
9030622O22Rik	6.95644e-21	-0.308818	0.606	0.671	1.50287e-16
Il1rapl2	1.74703e-20	0.220541	0.573	0.47	3.77428e-16
March1	2.56792e-20	0.159647	0.949	0.921	5.54774e-16
Ggact	2.99728e-20	0.4077	0.378	0.299	6.47533e-16
Adarb2	3.88452e-20	-0.105743	0.999	0.999	8.39212e-16
mt-Nd1	5.75919e-20	0.455851	0.322	0.247	1.24421e-15
Zfp804b	6.11917e-20	0.366924	0.424	0.342	1.32199e-15
Gm16599	7.99379e-20	0.339742	0.442	0.361	1.72698e-15
Snrpf	9.1375e-20	0.644073	0.172	0.111	1.97407e-15
Gse1	9.17079e-20	-0.253965	0.626	0.687	1.98126e-15
Gm36975	1.4598e-19	0.269256	0.573	0.498	3.15375e-15
Rbfox3	1.62778e-19	-0.261988	0.583	0.651	3.51665e-15
Gpc6	2.14055e-19	-0.219109	0.898	0.9	4.62443e-15
Acer2	2.42326e-19	0.822173	0.174	0.116	5.23522e-15
Ankrd12	3.61547e-19	-0.176204	0.804	0.851	7.81086e-15
St6galnac3	5.84296e-19	-0.223356	0.735	0.779	1.26231e-14
Cacna1d	1.00229e-18	-0.143061	0.935	0.953	2.16534e-14
Gm37459	1.22255e-18	0.191977	0.657	0.59	2.64119e-14
Tenm2	2.00365e-18	0.206565	0.927	0.912	4.32868e-14
Nrg3	2.52164e-18	0.103105	0.999	0.997	5.44775e-14
Rcan2	3.26864e-18	-0.155569	0.95	0.951	7.06157e-14
A330023F24Rik	3.57334e-18	0.143068	0.93	0.918	7.71984e-14
Acot7	3.61477e-18	-0.276175	0.453	0.527	7.80934e-14
Grm3	3.63373e-18	0.496763	0.25	0.182	7.85031e-14
Gm15261	3.9116e-18	0.323916	0.491	0.42	8.45062e-14
Eif4g3	4.13271e-18	-0.172341	0.79	0.829	8.92831e-14
6530409C15Rik	6.32304e-18	0.484489	0.233	0.167	1.36603e-13
Peg3	6.69946e-18	-0.139779	0.941	0.956	1.44735e-13
Frmd4b	8.76105e-18	-0.132596	0.967	0.973	1.89274e-13
Ftl1-ps1	9.56197e-18	-0.528046	0.142	0.202	2.06577e-13
Robo1	2.16517e-17	-0.117499	0.995	0.996	4.67764e-13
Map1b	2.27428e-17	-0.126193	0.949	0.957	4.91334e-13
Sfxn3	2.65593e-17	0.381032	0.375	0.305	5.73786e-13
Plekha7	2.71734e-17	-0.210421	0.672	0.732	5.87053e-13
Rreb1	3.03716e-17	-0.193564	0.893	0.9	6.56148e-13
3110021N24Rik	3.2586e-17	0.370098	0.397	0.326	7.03988e-13
Vcan	3.74878e-17	0.510612	0.254	0.19	8.09887e-13
Mir100hg	3.96041e-17	0.103873	0.989	0.984	8.55606e-13
Garem1	4.79729e-17	-0.320427	0.441	0.512	1.03641e-12
1810034E14Rik	5.94219e-17	0.386005	0.33	0.259	1.28375e-12
Nr6a1os	7.04452e-17	0.391427	0.293	0.223	1.5219e-12
Agbl4	7.37333e-17	-0.0922076	0.997	0.998	1.59293e-12
Sik3	7.51892e-17	-0.183284	0.78	0.82	1.62439e-12
Kcnq3	8.53274e-17	-0.119183	0.982	0.984	1.84341e-12
Dync1h1	1.01285e-16	-0.194063	0.679	0.738	2.18817e-12
Acp1	1.01801e-16	0.308314	0.522	0.458	2.19931e-12
Iqsec1	1.04313e-16	-0.20658	0.689	0.742	2.25357e-12
Slc8a3	1.3038e-16	-0.221036	0.664	0.715	2.81674e-12
Sema6d	1.90141e-16	-0.0884678	0.999	0.998	4.10781e-12
Ank1	1.96814e-16	-0.205198	0.696	0.743	4.25196e-12
Cacna2d3	2.16128e-16	-0.185031	0.864	0.884	4.66923e-12
Pclo	2.24709e-16	-0.103407	0.989	0.991	4.85461e-12
Slco3a1	2.26371e-16	-0.189597	0.756	0.793	4.89052e-12
Col11a1	2.2797e-16	0.362833	0.472	0.405	4.92507e-12
Pcdh7	2.91281e-16	0.218378	0.696	0.64	6.29283e-12
Rgs6	3.4287e-16	-0.10265	0.996	0.996	7.40736e-12
Nfasc	5.41915e-16	-0.173854	0.759	0.805	1.17075e-11
Agap1	5.45724e-16	-0.204091	0.659	0.719	1.17898e-11
Prkn	6.86712e-16	-0.115907	0.973	0.981	1.48357e-11
Aff3	7.12605e-16	-0.215382	0.604	0.669	1.53951e-11
Prkce	9.5504e-16	-0.172058	0.834	0.866	2.06327e-11
Stk32c	1.1925e-15	-0.458635	0.187	0.246	2.57627e-11
Cntnap5b	1.29285e-15	0.276033	0.557	0.49	2.79307e-11
Lhfp	1.34383e-15	-0.282862	0.456	0.522	2.90321e-11
Ncam2	1.42824e-15	0.170553	0.871	0.832	3.08557e-11
Fgf12	1.56512e-15	-0.108058	0.978	0.987	3.38128e-11
Ralyl	1.88467e-15	0.135353	0.988	0.988	4.07165e-11
Ntrk2	1.99454e-15	-0.142882	0.871	0.895	4.30899e-11
Gm11250	2.13967e-15	0.711913	0.12	0.075	4.62255e-11
Rgs7	2.54964e-15	-0.108609	0.983	0.987	5.50825e-11
Lmx1b	3.52102e-15	-0.259823	0.497	0.558	7.6068e-11
Ptbp2	4.95524e-15	0.203396	0.696	0.644	1.07053e-10
Dcc	7.03331e-15	0.0676778	1	1	1.51948e-10
Cux2	7.08995e-15	-0.232727	0.577	0.64	1.53171e-10
Zfp462	9.19948e-15	-0.158837	0.81	0.851	1.98746e-10
Tspan5	9.248e-15	-0.29311	0.443	0.504	1.99794e-10
mt-Nd5	1.16927e-14	0.581888	0.151	0.102	2.52608e-10
Tll1	1.35856e-14	-0.162889	0.901	0.918	2.93503e-10
Tjp1	1.39879e-14	-0.165601	0.78	0.818	3.02195e-10
Aldh1a1	1.67561e-14	0.236147	0.469	0.391	3.61998e-10
Dock2	1.70107e-14	0.349935	0.336	0.271	3.67498e-10
Gm46367	1.76452e-14	0.375945	0.321	0.258	3.81208e-10
Grin2a	2.14175e-14	-0.321249	0.63	0.647	4.62703e-10
Sv2b	2.62766e-14	-0.23785	0.542	0.601	5.6768e-10
Gm19710	3.38287e-14	0.41238	0.284	0.224	7.30834e-10
Gm13269	3.54732e-14	0.282291	0.453	0.387	7.66362e-10
Mafg	3.69684e-14	-0.245562	0.478	0.545	7.98666e-10
Srgap3	4.33543e-14	-0.132124	0.855	0.89	9.36626e-10
Uty	4.53029e-14	0.343	0.349	0.283	9.78724e-10
Rab6b	4.73983e-14	-0.207806	0.583	0.638	1.02399e-09
Slc16a4	5.40835e-14	0.494219	0.176	0.125	1.16842e-09
Prickle2	5.55404e-14	-0.106502	0.99	0.992	1.1999e-09
Clk1	5.5654e-14	0.23438	0.577	0.518	1.20235e-09
Gnaq	6.21114e-14	-0.113349	0.947	0.958	1.34185e-09
Ctif	6.22013e-14	-0.237741	0.494	0.555	1.3438e-09
1700008O03Rik	7.10871e-14	0.410908	0.261	0.202	1.53577e-09
Ppp2r2c	8.05898e-14	-0.290967	0.372	0.434	1.74106e-09
Gm26873	8.26068e-14	0.354667	0.381	0.32	1.78464e-09
Snap25	8.40576e-14	0.102668	0.989	0.981	1.81598e-09
Ablim1	1.08576e-13	-0.182091	0.704	0.745	2.34568e-09
Rasgef1b	1.3329e-13	-0.159841	0.792	0.828	2.87959e-09
Cacna1e	1.41691e-13	-0.102694	0.986	0.989	3.0611e-09
Srgap1	1.47934e-13	-0.165921	0.778	0.811	3.19597e-09
Rasgrf2	1.51069e-13	-0.146483	0.841	0.861	3.2637e-09
Epb41l1	1.76158e-13	-0.140027	0.802	0.848	3.80571e-09
Trio	1.85469e-13	-0.161523	0.756	0.79	4.00688e-09
mt-Nd4l	1.85862e-13	0.657889	0.118	0.076	4.01535e-09
Hnrnpa2b1	1.8896e-13	0.258574	0.517	0.457	4.08229e-09
Gm38134	2.0575e-13	0.433018	0.227	0.172	4.44502e-09
Eif2s3y	2.10097e-13	0.421895	0.28	0.222	4.53893e-09
Ralgps1	2.4103e-13	-0.184278	0.665	0.713	5.2072e-09
Kif26b	2.48076e-13	-0.154605	0.798	0.824	5.35944e-09
Aak1	3.02127e-13	-0.183703	0.708	0.746	6.52716e-09
Grm5	3.15426e-13	0.128113	0.951	0.937	6.81447e-09
Gm45904	3.21485e-13	0.290643	0.371	0.308	6.94537e-09
Gm37240	3.35986e-13	0.244644	0.527	0.465	7.25864e-09
Gm28370	3.53611e-13	0.522853	0.149	0.103	7.63941e-09
Zfp521	3.61707e-13	-0.283749	0.479	0.535	7.81432e-09
Gm49226	3.77499e-13	0.401456	0.253	0.196	8.15548e-09
Kcnj6	4.00407e-13	-0.0936079	0.994	0.995	8.65038e-09
4930545L23Rik	4.72317e-13	0.481687	0.202	0.151	1.02039e-08
Gm49417	6.47417e-13	0.456943	0.199	0.148	1.39868e-08
Gm14377	6.64539e-13	0.398404	0.235	0.18	1.43567e-08
mt-Co2	7.25356e-13	0.29463	0.418	0.357	1.56706e-08
Rbis	7.39121e-13	0.379543	0.259	0.202	1.5968e-08
Rsrp1	7.6622e-13	0.13141	0.969	0.97	1.65534e-08
Gm1043	7.88748e-13	-0.22447	0.479	0.539	1.70401e-08
Snhg3	8.17258e-13	0.578739	0.137	0.093	1.7656e-08
Cntn5	8.29282e-13	0.128345	0.835	0.769	1.79158e-08
Zfp445	1.05233e-12	0.20432	0.65	0.599	2.27346e-08
Eaf2	1.1662e-12	0.383361	0.27	0.213	2.51946e-08
Pacsin1	1.19781e-12	-0.171531	0.675	0.72	2.58775e-08
Bicc1	1.29023e-12	-0.291334	0.373	0.433	2.78742e-08
Sgip1	1.36068e-12	-0.091757	0.981	0.987	2.93961e-08
Unc5d	1.4876e-12	-0.766692	0.115	0.157	3.21381e-08
Man1c1	1.50426e-12	-0.280713	0.366	0.426	3.24981e-08
Atp8a2	1.53013e-12	-0.15637	0.76	0.795	3.30569e-08
Ctdspl	1.61187e-12	-0.164967	0.689	0.74	3.48227e-08
Gm15787	1.67412e-12	0.487429	0.173	0.125	3.61678e-08
Zcchc9	1.78794e-12	0.443017	0.198	0.148	3.86266e-08
Gabbr2	1.86007e-12	-0.15482	0.813	0.844	4.0185e-08
Hdac4	1.96104e-12	-0.267743	0.395	0.455	4.23664e-08
Gm32509	2.05493e-12	0.255044	0.581	0.531	4.43947e-08
Ssbp3	2.11906e-12	-0.313767	0.325	0.383	4.57802e-08
Dancr	2.32086e-12	0.36272	0.305	0.248	5.014e-08
Meg3	2.40251e-12	-0.0448539	1	1	5.19038e-08
Tacr3	2.47717e-12	-0.454733	0.194	0.246	5.35168e-08
Garnl3	3.3933e-12	-0.12122	0.91	0.926	7.33088e-08
Elfn1	3.54237e-12	-0.429318	0.18	0.231	7.65293e-08
Tek	3.89841e-12	0.490043	0.173	0.126	8.42213e-08
Gm17106	3.9764e-12	0.269149	0.411	0.351	8.59062e-08
Gfra2	4.4678e-12	-0.566162	0.118	0.162	9.65224e-08
Micu3	4.70746e-12	0.175595	0.713	0.666	1.017e-07
Nrg2	5.09224e-12	-0.175509	0.637	0.686	1.10013e-07
Cacna1c	6.12455e-12	-0.132522	0.902	0.917	1.32315e-07
Nwd2	6.73409e-12	-0.113567	0.971	0.977	1.45483e-07
Fgf13	7.40066e-12	0.185965	0.773	0.74	1.59884e-07
1700080N15Rik	7.68286e-12	0.542792	0.133	0.091	1.65981e-07
Robo2	7.78037e-12	0.0718397	1	1	1.68087e-07
Mdga2	8.68279e-12	0.122281	0.981	0.98	1.87583e-07
Snhg4	8.91878e-12	0.420481	0.214	0.164	1.92681e-07
Gm11817	9.68947e-12	0.366232	0.226	0.174	2.09331e-07
Kmt2a	1.00541e-11	-0.135797	0.835	0.866	2.17208e-07
Lyn	1.13047e-11	0.455074	0.183	0.136	2.44227e-07
Nlgn1	1.16069e-11	-0.0547139	1	1	2.50757e-07
Syt17	1.24411e-11	-0.153926	0.791	0.821	2.68779e-07
mt-Atp8	1.4041e-11	0.572794	0.123	0.084	3.03341e-07
B430010I23Rik	1.42949e-11	0.382187	0.259	0.207	3.08828e-07
Myl6	1.85593e-11	0.273621	0.482	0.432	4.00956e-07
Gsdme	2.0028e-11	0.276423	0.5	0.451	4.32684e-07
Gnao1	2.03652e-11	-0.163835	0.714	0.754	4.3997e-07
Gm45025	2.10691e-11	0.408491	0.204	0.156	4.55177e-07
Strbp	2.1747e-11	0.102587	0.975	0.963	4.69822e-07
Zdhhc20	2.34571e-11	0.220704	0.576	0.528	5.06768e-07
Tmem117	2.34644e-11	-0.12183	0.915	0.924	5.06925e-07
Csmd3	2.37684e-11	0.0779066	0.998	0.998	5.13492e-07
Kirrel3	2.3928e-11	0.133326	0.704	0.646	5.16939e-07
Gm16183	2.52702e-11	0.186383	0.691	0.643	5.45936e-07
Sorbs2os	2.55972e-11	0.362415	0.236	0.185	5.53002e-07
Cobl	2.56444e-11	-0.384699	0.181	0.231	5.54022e-07
Atxn7l1	2.57348e-11	-0.196415	0.581	0.63	5.55976e-07
Ppm1l	3.42531e-11	-0.193638	0.572	0.621	7.40003e-07
Maml2	3.45808e-11	-0.231798	0.476	0.534	7.47083e-07
1700111E14Rik	3.73272e-11	0.300884	0.311	0.256	8.06417e-07
Ajap1	3.79794e-11	-0.229849	0.429	0.485	8.20508e-07
Dlgap4	3.81283e-11	-0.229279	0.434	0.49	8.23723e-07
B3galt2	3.85452e-11	0.565996	0.12	0.082	8.3273e-07
Tmem126a	3.95345e-11	0.374852	0.257	0.206	8.54102e-07
Col25a1	4.18332e-11	-0.0962159	0.977	0.972	9.03764e-07
Ankrd11	4.23153e-11	-0.152849	0.716	0.758	9.14179e-07
Zeb1	4.23445e-11	-0.138041	0.836	0.864	9.1481e-07
Gm15614	4.37681e-11	0.36334	0.232	0.182	9.45566e-07
Drd2	4.42472e-11	-0.135856	0.797	0.833	9.55916e-07
Abr	4.72103e-11	-0.170644	0.667	0.704	1.01993e-06
Fndc9	4.74509e-11	0.325372	0.325	0.272	1.02513e-06
Leng8	5.78215e-11	0.209343	0.586	0.533	1.24918e-06
Mat2a	6.20952e-11	0.209328	0.626	0.578	1.34151e-06
Poglut1	6.32484e-11	0.436388	0.179	0.134	1.36642e-06
Cdh4	6.33295e-11	-0.313543	0.422	0.472	1.36817e-06
4833422C13Rik	6.53568e-11	0.406146	0.209	0.162	1.41197e-06
Gsg1l	6.81253e-11	-0.217486	0.582	0.627	1.47178e-06
Glra3	6.83862e-11	0.246951	0.504	0.448	1.47742e-06
Upp2	7.65987e-11	-0.110376	0.92	0.938	1.65484e-06
Whrn	7.96381e-11	-0.25266	0.379	0.433	1.7205e-06
Wnk2	8.24729e-11	-0.163722	0.7	0.745	1.78174e-06
Gm14471	8.49584e-11	0.59717	0.102	0.067	1.83544e-06
Ntn1	9.38197e-11	-0.168227	0.756	0.777	2.02688e-06
Celf3	1.06454e-10	0.260903	0.433	0.378	2.29984e-06
Lama3	1.07876e-10	-0.269809	0.407	0.459	2.33055e-06
Sphkap	1.13801e-10	-0.185429	0.644	0.688	2.45857e-06
Ctnnd2	1.14834e-10	-0.0610533	1	1	2.48087e-06
Gm5089	1.17106e-10	0.356753	0.267	0.217	2.52996e-06
Rsf1os1	1.21611e-10	0.367916	0.219	0.17	2.62728e-06
Gm26724	1.24892e-10	0.342279	0.274	0.223	2.69817e-06
Prkcb	1.31869e-10	-0.158179	0.766	0.793	2.8489e-06
Idh3b	1.35473e-10	0.413796	0.182	0.137	2.92675e-06
Gm49521	1.41863e-10	0.416304	0.174	0.13	3.0648e-06
4921518K17Rik	1.42703e-10	0.298763	0.333	0.28	3.08295e-06
Apc	1.4531e-10	-0.13323	0.81	0.839	3.13927e-06
Ldlrad4	1.50207e-10	-0.13473	0.893	0.91	3.24507e-06
Gm15283	1.52782e-10	0.396859	0.205	0.159	3.30071e-06
Bcas3os1	1.69442e-10	0.365957	0.227	0.179	3.66063e-06
Mcc	1.88132e-10	-0.152946	0.835	0.855	4.06441e-06
Gm31763	2.26227e-10	0.433638	0.173	0.13	4.88742e-06
Gm15679	2.29621e-10	0.558774	0.114	0.078	4.96074e-06
Banp	2.44883e-10	-0.229079	0.395	0.45	5.29045e-06
Dclk2	2.65097e-10	-0.218377	0.469	0.52	5.72716e-06
6720427I07Rik	2.69604e-10	0.364786	0.241	0.193	5.82452e-06
Kif1a	2.77622e-10	-0.141529	0.744	0.79	5.99775e-06
Cplane1	3.00522e-10	-0.148189	0.77	0.791	6.49247e-06
Fam189a1	3.21078e-10	-0.135803	0.839	0.862	6.93657e-06
Kif22	3.35581e-10	0.56501	0.108	0.073	7.24989e-06
Plxna4	3.5533e-10	-0.14304	0.829	0.852	7.67655e-06
Lmo3	3.65427e-10	0.163687	0.565	0.508	7.89469e-06
4930570B17Rik	3.69239e-10	0.315098	0.318	0.268	7.97705e-06
Plcxd3	4.16124e-10	-0.132417	0.853	0.874	8.98993e-06
1500015L24Rik	4.71906e-10	0.582124	0.116	0.081	1.01951e-05
Atxn2l	4.84602e-10	0.225233	0.432	0.376	1.04694e-05
Gm48321	4.92039e-10	0.543194	0.124	0.087	1.063e-05
Gm48512	4.93596e-10	0.319598	0.306	0.256	1.06637e-05
Scml4	4.98952e-10	-0.218775	0.484	0.533	1.07794e-05
Flrt3	5.27023e-10	0.18303	0.517	0.461	1.13858e-05
Gm37679	6.1954e-10	0.286756	0.259	0.209	1.33845e-05
4933406I18Rik	6.23047e-10	-0.210693	0.481	0.53	1.34603e-05
Ttll11	6.56778e-10	-0.212527	0.456	0.507	1.4189e-05
Atp2b2	6.68956e-10	-0.118305	0.841	0.862	1.44521e-05
Hnrnpk	6.93579e-10	0.328567	0.255	0.207	1.49841e-05
Adamts17	6.96495e-10	-0.25721	0.395	0.444	1.50471e-05
Mark1	7.42548e-10	-0.258336	0.325	0.377	1.6042e-05
Pcdh17	7.65949e-10	0.268374	0.444	0.394	1.65476e-05
Il1rapl1	8.02457e-10	0.174029	0.599	0.544	1.73363e-05
Brinp3	8.10393e-10	0.31421	0.367	0.318	1.75077e-05
Mboat2	8.14436e-10	-0.209496	0.45	0.502	1.75951e-05
Gm19522	8.51895e-10	0.474001	0.132	0.094	1.84043e-05
Ncam1	8.57429e-10	-0.0679442	0.994	0.994	1.85239e-05
Ntm	8.7166e-10	0.101717	0.923	0.893	1.88313e-05
Gm28379	9.73184e-10	0.279649	0.296	0.245	2.10247e-05
1700109K24Rik	1.07472e-09	0.325168	0.202	0.157	2.32183e-05
Itpr1	1.10099e-09	-0.171227	0.636	0.679	2.37858e-05
Trerf1	1.10726e-09	-0.184603	0.626	0.661	2.39213e-05
Gm11099	1.14608e-09	0.329241	0.267	0.22	2.476e-05
Kansl1l	1.25056e-09	0.152137	0.679	0.635	2.70172e-05
4930557K07Rik	1.35124e-09	0.396756	0.174	0.132	2.91922e-05
Gm13963	1.39399e-09	0.282965	0.349	0.299	3.01157e-05
Ifi35	1.46896e-09	0.372088	0.26	0.213	3.17354e-05
Gm50152	1.48996e-09	0.368212	0.216	0.171	3.21891e-05
Zfas1	1.54795e-09	0.414548	0.176	0.135	3.34419e-05
Large1	1.54884e-09	-0.0825562	0.96	0.966	3.3461e-05
Dscaml1	1.56084e-09	-0.366139	0.23	0.276	3.37203e-05
Tox	1.5796e-09	0.270533	0.286	0.235	3.41256e-05
Zfr2	1.59459e-09	-0.251848	0.291	0.343	3.44495e-05
Agpat4	1.59601e-09	-0.156793	0.648	0.688	3.44803e-05
Ablim2	1.60378e-09	-0.157081	0.655	0.695	3.4648e-05
Epb41l4b	1.63734e-09	-0.177988	0.537	0.584	3.5373e-05
Samd4	1.68639e-09	-0.172926	0.589	0.638	3.64327e-05
Golga4	1.75915e-09	-0.208085	0.48	0.526	3.80046e-05
Xist	1.7795e-09	-0.134646	0.375	0.438	3.84443e-05
Ankmy1	1.80277e-09	0.564415	0.101	0.068	3.8947e-05
Gm49179	1.89993e-09	0.373247	0.177	0.135	4.10461e-05
Hnrnph1	1.91966e-09	0.217903	0.449	0.398	4.14723e-05
H3f3b	1.9229e-09	0.383252	0.19	0.147	4.15423e-05
Gm44686	1.99165e-09	0.403277	0.171	0.131	4.30275e-05
Kcnb2	2.00132e-09	-0.0865957	0.959	0.965	4.32365e-05
mt-Nd3	2.08169e-09	0.379246	0.189	0.146	4.49728e-05
Ppp2r2b	2.14396e-09	-0.0868979	0.974	0.978	4.63182e-05
Atp11b	2.15051e-09	0.182615	0.621	0.578	4.64595e-05
Rapgef5	2.19253e-09	-0.124727	0.746	0.781	4.73674e-05
Trrap	2.34089e-09	-0.240072	0.37	0.421	5.05726e-05
Wasf3	2.35553e-09	-0.191759	0.531	0.58	5.08889e-05
5330434G04Rik	2.53474e-09	0.092557	0.956	0.943	5.47606e-05
Gm26749	2.60164e-09	0.319667	0.287	0.24	5.62058e-05
Snhg11	2.60801e-09	0.0349357	1	1	5.63434e-05
C79798	2.62523e-09	0.244102	0.451	0.402	5.67154e-05
Gm28376	2.63381e-09	0.353654	0.229	0.184	5.69008e-05
Fbxl12os	2.71945e-09	0.359523	0.205	0.162	5.87511e-05
Gm32250	2.84572e-09	0.326319	0.232	0.187	6.14789e-05
Grik4	2.94565e-09	-0.210051	0.455	0.505	6.36379e-05
Mdn1	3.04137e-09	-0.157262	0.569	0.619	6.57058e-05
Rptor	3.04584e-09	-0.183208	0.532	0.58	6.58024e-05
Lrrn2	3.13401e-09	-0.261182	0.302	0.352	6.77072e-05
Cacna1b	3.1595e-09	-0.0938524	0.924	0.932	6.82577e-05
Slc4a3	3.16539e-09	-0.212849	0.45	0.497	6.83852e-05
Nmnat2	3.17914e-09	-0.150529	0.692	0.725	6.86821e-05
Cpne4	3.19575e-09	0.0917891	0.944	0.923	6.90409e-05
Fbxl5	3.28038e-09	0.22535	0.438	0.387	7.08693e-05
Dpysl5	3.30064e-09	-0.214956	0.474	0.517	7.1307e-05
H2afz	3.35464e-09	0.441075	0.143	0.105	7.24736e-05
Zmynd8	3.40925e-09	-0.145556	0.741	0.772	7.36535e-05
Ksr2	3.55882e-09	-0.15122	0.674	0.708	7.68848e-05
Nrn1	3.63482e-09	0.301851	0.266	0.219	7.85266e-05
Ptprd	3.78801e-09	-0.0901525	0.956	0.962	8.18363e-05
Pcdh9	3.84554e-09	-0.131628	0.883	0.895	8.30791e-05
Gm20641	3.99153e-09	0.531836	0.102	0.07	8.6233e-05
Slc4a10	4.09518e-09	0.119356	0.833	0.804	8.84723e-05
Dpysl2	4.14145e-09	-0.159595	0.632	0.674	8.94718e-05
P2ry12	4.26736e-09	0.313425	0.27	0.224	9.2192e-05
Ncoa1	4.35068e-09	-0.126989	0.77	0.792	9.39921e-05
4933411O13Rik	4.38709e-09	0.333383	0.218	0.174	9.47787e-05
Frmd5	4.4236e-09	0.291106	0.305	0.257	9.55675e-05
Sgsm1	4.49471e-09	-0.244557	0.364	0.413	9.71036e-05
Tardbp	4.95949e-09	0.20434	0.468	0.415	0.000107145
Sfswap	4.98671e-09	-0.20974	0.411	0.46	0.000107733
Myt1l	5.01051e-09	-0.0987876	0.903	0.919	0.000108247
Msra	5.10627e-09	-0.158636	0.612	0.661	0.000110316
Pfkp	5.62171e-09	-0.163702	0.672	0.702	0.000121451
Agk	6.13249e-09	-0.158879	0.674	0.719	0.000132486
Gm11149	6.32537e-09	0.177959	0.503	0.454	0.000136653
Dlc1	6.6199e-09	-0.254646	0.289	0.339	0.000143016
Rph3a	6.85771e-09	-0.235975	0.402	0.451	0.000148154
Slc9a9	7.24076e-09	-0.216697	0.454	0.499	0.000156429
Myrip	7.29432e-09	-0.155026	0.591	0.638	0.000157586
Ahi1	7.63123e-09	-0.0981106	0.924	0.929	0.000164865
Gm38604	7.69067e-09	0.330994	0.205	0.162	0.000166149
1700024B18Rik	7.70014e-09	0.353593	0.187	0.146	0.000166354
Amelx	8.13527e-09	0.490471	0.112	0.079	0.000175754
Ccnt2	8.36433e-09	0.172856	0.65	0.614	0.000180703
Morf4l2	8.64561e-09	0.273332	0.3	0.252	0.00018678
Gm28198	8.81172e-09	0.333935	0.275	0.23	0.000190368
Sergef	9.06813e-09	-0.247298	0.306	0.355	0.000195908
Ythdf3	9.54158e-09	0.197193	0.523	0.476	0.000206136
Gm10848	9.86841e-09	0.274627	0.296	0.249	0.000213197
Sf1	9.88537e-09	0.285224	0.255	0.208	0.000213563
Frmpd4	9.93378e-09	0.175212	0.676	0.633	0.000214609
Scn8a	1.00057e-08	-0.153604	0.591	0.642	0.000216163
Opcml	1.07416e-08	-0.140456	0.895	0.905	0.000232061
Dock9	1.1069e-08	-0.144335	0.685	0.725	0.000239134
Ypel4	1.1088e-08	0.31723	0.215	0.172	0.000239544
Wdfy3	1.1232e-08	-0.125831	0.761	0.793	0.000242656
Pde2a	1.17657e-08	-0.191227	0.422	0.474	0.000254187
Mcu	1.17738e-08	-0.268404	0.324	0.37	0.000254361
Cpsf6	1.18528e-08	0.159142	0.638	0.596	0.000256067
Gm47167	1.25843e-08	0.23916	0.294	0.245	0.00027187
Asap2	1.26485e-08	-0.23027	0.346	0.395	0.000273258
Apba2	1.2701e-08	-0.164726	0.574	0.617	0.000274393
Inpp5a	1.30434e-08	-0.191564	0.445	0.493	0.00028179
Mroh1	1.32758e-08	-0.229029	0.384	0.431	0.00028681
Cacnb2	1.37264e-08	-0.0702004	0.986	0.99	0.000296544
2210408F21Rik	1.3937e-08	-0.154748	0.652	0.691	0.000301094
Ddx3y	1.4194e-08	0.364732	0.185	0.145	0.000306647
St6galnac5	1.44252e-08	-0.179219	0.652	0.68	0.000311642
Apbb2	1.48306e-08	-0.112924	0.766	0.793	0.000320401
Kcnb1	1.51944e-08	-0.250277	0.303	0.351	0.000328261
Ryr2	1.5339e-08	-0.361171	0.167	0.207	0.000331384
Tmem39a	1.56143e-08	0.443737	0.137	0.102	0.000337331
Ephb2	1.62465e-08	-0.201326	0.446	0.491	0.00035099
Kcnc2	1.68383e-08	-0.166849	0.586	0.634	0.000363775
Tra2a	1.77978e-08	0.120966	0.826	0.805	0.000384505
Agrp	1.78954e-08	0.32676	0.21	0.168	0.000386613
Pram1	1.83123e-08	0.43671	0.139	0.104	0.000395619
A330032B11Rik	1.841e-08	0.412159	0.143	0.108	0.000397729
Ccser1	2.00341e-08	0.0670852	0.997	0.997	0.000432817
Asap1	2.08427e-08	-0.182283	0.536	0.577	0.000450286
Gm27153	2.09428e-08	0.314968	0.22	0.178	0.000452449
Sptan1	2.14872e-08	-0.131551	0.695	0.733	0.00046421
Col8a1	2.1652e-08	0.323346	0.239	0.196	0.000467769
Grm7	2.26722e-08	-0.179349	0.531	0.578	0.00048981
Slc8a1	2.39393e-08	0.0866731	0.951	0.943	0.000517185
Gm19461	2.41891e-08	0.342863	0.197	0.157	0.000522581
Dym	2.51378e-08	-0.1602	0.519	0.569	0.000543076
Ndrg4	2.5745e-08	0.209546	0.417	0.37	0.000556195
Magi1	2.63118e-08	-0.0990602	0.939	0.948	0.000568441
Srrm4os	2.63388e-08	0.413667	0.148	0.112	0.000569023
Phactr3	2.80342e-08	-0.187591	0.423	0.472	0.00060565
Gm17231	2.80957e-08	0.400902	0.153	0.116	0.000606979
Tango2	2.84511e-08	-0.180576	0.491	0.535	0.000614657
Pla2g6	2.98536e-08	0.846938	0.126	0.094	0.000644957
En1	3.11182e-08	0.211539	0.461	0.415	0.000672277
Gm14211	3.13316e-08	0.243792	0.292	0.245	0.000676888
Drg1	3.28593e-08	0.228017	0.398	0.352	0.000709892
Pabpn1	3.42226e-08	0.13399	0.778	0.752	0.000739345
Gab2	3.47542e-08	-0.101462	0.889	0.905	0.000750829
Kank4	3.61264e-08	-0.215137	0.375	0.422	0.000780476
Gm10791	3.77191e-08	0.465704	0.116	0.085	0.000814884
Pde1a	3.79741e-08	0.233706	0.45	0.405	0.000820393
Limch1	3.94372e-08	-0.155408	0.634	0.672	0.000852001
Reep1	3.94664e-08	-0.114258	0.791	0.812	0.000852632
Arhgef12	3.97306e-08	-0.152792	0.65	0.689	0.000858341
Crtc2	4.16767e-08	0.467337	0.116	0.085	0.000900383
Sema5a	4.21955e-08	0.399265	0.152	0.117	0.000911591
Nav3	4.32541e-08	0.184714	0.527	0.485	0.000934463
4930455C13Rik	4.41393e-08	0.388387	0.154	0.118	0.000953586
Gm50013	4.56898e-08	0.365806	0.174	0.137	0.000987083
Gm1992	4.67751e-08	0.210136	0.408	0.361	0.00101053
Srrm3	4.73367e-08	-0.119441	0.742	0.776	0.00102266
Mapt	4.75431e-08	-0.104246	0.871	0.888	0.00102712
Alk	4.75655e-08	0.172243	0.531	0.482	0.0010276
Trpc6	4.82344e-08	-0.125086	0.768	0.801	0.00104206
Hacd4	4.87229e-08	0.341727	0.165	0.128	0.00105261
Gm28375	5.40185e-08	0.2555	0.266	0.221	0.00116701
Gm21781	5.52701e-08	0.50351	0.104	0.074	0.00119405
Gm42556	5.58541e-08	0.482336	0.103	0.074	0.00120667
1700084C06Rik	5.63849e-08	0.295089	0.231	0.189	0.00121814
4930567K20Rik	5.66194e-08	0.478475	0.107	0.077	0.00122321
Hdac3	5.71538e-08	0.286842	0.239	0.197	0.00123475
Mkln1os	6.07649e-08	0.31583	0.207	0.167	0.00131276
Lrrc19	6.17666e-08	0.433841	0.137	0.103	0.00133441
Hnrnpa3	6.25254e-08	0.232588	0.376	0.331	0.0013508
Snx29	6.34616e-08	-0.155702	0.552	0.596	0.00137102
4930402H24Rik	6.93419e-08	-0.0885769	0.911	0.926	0.00149806
Pcbp2	7.29056e-08	0.233452	0.38	0.334	0.00157505
Mcph1	7.29074e-08	-0.228071	0.37	0.413	0.00157509
Crhr1	7.7063e-08	-0.246267	0.344	0.386	0.00166487
Rtn1	7.72607e-08	-0.114418	0.864	0.882	0.00166914
Chst11	8.18556e-08	-0.220833	0.385	0.43	0.00176841
Catspere2	8.89535e-08	-0.174337	0.537	0.577	0.00192175
Slc24a2	8.9457e-08	-0.131632	0.738	0.757	0.00193263
Tnrc18	9.10665e-08	-0.180586	0.431	0.478	0.0019674
Pcnx2	9.47204e-08	-0.203325	0.419	0.463	0.00204634
Cfl1	9.93398e-08	0.4829	0.103	0.074	0.00214614
Tifa	1.06225e-07	0.304177	0.193	0.154	0.00229488
Spag16	1.06494e-07	-0.290719	0.19	0.23	0.0023007
Rbfox1	1.08928e-07	0.119733	0.73	0.686	0.00235328
Sh3kbp1	1.10958e-07	0.20178	0.388	0.34	0.00239714
Rab11fip4	1.11246e-07	-0.217855	0.348	0.393	0.00240335
Stau2	1.14503e-07	-0.11769	0.784	0.802	0.00247372
Bcr	1.14871e-07	-0.242966	0.346	0.388	0.00248168
Lrrtm4	1.15108e-07	0.0970095	0.899	0.868	0.0024868
Gm10658	1.16929e-07	0.431965	0.119	0.088	0.00252614
Lrrfip1	1.17545e-07	-0.16335	0.434	0.487	0.00253945
Bmpr1b	1.19805e-07	-0.202161	0.387	0.433	0.00258826
Cpq	1.22172e-07	-0.167641	0.552	0.592	0.00263941
Mical3	1.25873e-07	-0.116992	0.779	0.81	0.00271936
Prkcz	1.27176e-07	-0.183969	0.427	0.472	0.0027475
Wwox	1.32463e-07	-0.140866	0.695	0.733	0.00286174
Gm16552	1.33526e-07	0.294299	0.219	0.179	0.0028847
Polr3h	1.35243e-07	0.307483	0.231	0.191	0.0029218
Dlgap3	1.36171e-07	-0.180892	0.438	0.484	0.00294184
B830012L14Rik	1.41647e-07	-0.104703	0.894	0.906	0.00306014
Scn2a	1.46665e-07	-0.100055	0.814	0.832	0.00316854
Dnajc19	1.49584e-07	0.291053	0.231	0.19	0.00323162
Gm2164	1.52528e-07	-0.235975	0.33	0.374	0.00329521
Zbtb7a	1.58802e-07	-0.243161	0.298	0.341	0.00343076
Prr16	1.5914e-07	-0.0996802	0.954	0.956	0.00343806
Cdh18	1.60907e-07	-0.0551534	0.996	0.996	0.00347624
Epha4	1.6449e-07	-0.134303	0.692	0.719	0.00355365
Etl4	1.68681e-07	0.161707	0.451	0.402	0.00364418
Kif5c	1.71059e-07	-0.122616	0.743	0.771	0.00369557
Pcmtd1	1.71883e-07	0.148388	0.633	0.594	0.00371336
Kcnma1	1.75638e-07	-0.058979	0.996	0.995	0.00379447
Relch	1.7805e-07	0.169734	0.527	0.486	0.00384658
Adamts6	1.8249e-07	0.124446	0.791	0.77	0.00394252
Dtd1	1.95714e-07	-0.152979	0.535	0.578	0.0042282
Cntnap4	2.01249e-07	-0.0601248	0.99	0.987	0.00434778
Zfp318	2.03428e-07	-0.189607	0.361	0.408	0.00439487
Frmpd1	2.05057e-07	-0.193206	0.446	0.488	0.00443005
Ube4bos1	2.19253e-07	0.292139	0.243	0.203	0.00473675
Rap1gds1	2.20327e-07	-0.101911	0.836	0.859	0.00475994
Sh3rf1	2.21947e-07	-0.213074	0.348	0.393	0.00479495
Rnf138	2.23547e-07	0.234538	0.361	0.318	0.00482951
Cers4	2.24724e-07	-0.132658	0.632	0.668	0.00485493
Rbm4b	2.27134e-07	0.252008	0.334	0.292	0.00490701
Gm36198	2.28293e-07	0.307702	0.21	0.171	0.00493205
Rps6kc1	2.35761e-07	-0.192297	0.439	0.48	0.00509338
Rbfox2	2.38585e-07	-0.104078	0.805	0.833	0.0051544
Aven	2.45222e-07	0.195437	0.308	0.262	0.00529778
Zfp704	2.48272e-07	-0.148166	0.531	0.575	0.00536368
Gm48765	2.48782e-07	0.345988	0.157	0.122	0.00537469
Hivep3	2.51193e-07	-0.139987	0.65	0.686	0.00542676
Pcdh19	2.55237e-07	-0.191086	0.421	0.467	0.00551415
Gm20319	2.60158e-07	0.251448	0.227	0.187	0.00562045
Gdpd3	2.80193e-07	0.416426	0.121	0.091	0.00605328
Gm50232	2.87685e-07	0.336314	0.168	0.133	0.00621514
Gm11659	2.94262e-07	0.266985	0.264	0.224	0.00635724
4930445B16Rik	2.98696e-07	0.392222	0.116	0.086	0.00645303
Clip1	3.00971e-07	-0.121106	0.688	0.724	0.00650217
Iqsec2	3.01209e-07	-0.253739	0.288	0.33	0.00650732
Lncbate1	3.0581e-07	0.1789	0.342	0.296	0.00660671
Gm43376	3.08079e-07	0.237446	0.272	0.23	0.00665574
Znrf1	3.09509e-07	-0.133479	0.644	0.683	0.00668664
1700025G04Rik	3.12279e-07	-0.177659	0.415	0.462	0.00674648
Chchd6	3.20171e-07	-0.207819	0.362	0.405	0.00691697
Mif	3.22895e-07	0.442323	0.117	0.087	0.00697582
Abi2	3.35354e-07	0.155677	0.62	0.587	0.00724498
Farp1	3.58696e-07	-0.133854	0.654	0.687	0.00774927
Pbdc1	3.62218e-07	-0.156382	0.492	0.535	0.00782535
Alcam	3.62471e-07	-0.215689	0.477	0.511	0.00783083
Cadps2	3.6372e-07	-0.082478	0.967	0.962	0.0078578
Ralgapa1	3.63895e-07	0.0854612	0.908	0.899	0.00786159
Trak1	3.80016e-07	-0.190186	0.368	0.414	0.00820987
Snhg8	3.85151e-07	0.322369	0.172	0.137	0.0083208
Rerg	4.03423e-07	-0.16753	0.55	0.589	0.00871555
Cox8a	4.08608e-07	0.301449	0.2	0.163	0.00882756
Sh3rf3	4.19825e-07	-0.147607	0.469	0.513	0.0090699
Gm42917	4.26164e-07	0.44666	0.104	0.076	0.00920686
Impdh1	4.38487e-07	0.287109	0.205	0.167	0.00947308
Arhgef11	4.57837e-07	-0.127357	0.697	0.727	0.0098911
Stag1	4.58017e-07	0.14228	0.744	0.713	0.00989501
Platr31	4.63565e-07	0.298809	0.2	0.164	0.0100149
Gm16093	4.6723e-07	0.283513	0.208	0.17	0.010094
Gm41609	4.75163e-07	0.353708	0.165	0.131	0.0102654
Lpin2	4.96347e-07	-0.15352	0.521	0.563	0.0107231
Gm47134	4.98416e-07	0.371912	0.131	0.1	0.0107678
Senp3	5.0073e-07	0.348061	0.152	0.119	0.0108178
Mef2c	5.10618e-07	0.272995	0.319	0.278	0.0110314
2610020C07Rik	5.10753e-07	0.24704	0.277	0.236	0.0110343
Kif1b	5.11424e-07	-0.0843328	0.904	0.911	0.0110488
Cpeb2	5.17465e-07	0.163539	0.476	0.431	0.0111793
Cdr1os	5.26318e-07	0.0658805	0.987	0.985	0.0113706
Gpi1	5.39451e-07	-0.192514	0.416	0.459	0.0116543
Kcnip3	5.4215e-07	0.172316	0.44	0.392	0.0117126
Gm17178	5.70236e-07	0.36096	0.138	0.107	0.0123194
Itsn1	5.70467e-07	-0.132345	0.667	0.707	0.0123244
Sacs	5.88621e-07	-0.182049	0.413	0.456	0.0127166
Igf2bp3	6.01476e-07	0.246799	0.3	0.26	0.0129943
Pabpc4	6.03177e-07	0.262859	0.292	0.253	0.013031
Dtnbos	6.19658e-07	0.306073	0.195	0.159	0.0133871
Traf3	6.26778e-07	-0.139989	0.605	0.641	0.0135409
Myh10	6.28227e-07	-0.170602	0.44	0.482	0.0135722
Ptprm	7.05605e-07	-0.297892	0.188	0.225	0.0152439
Med13l	7.13411e-07	-0.175943	0.454	0.494	0.0154125
Gm30085	7.29717e-07	0.365784	0.158	0.126	0.0157648
Adcy5	7.3848e-07	-0.172117	0.429	0.472	0.0159541
Atp5k	7.78204e-07	0.394474	0.128	0.098	0.0168123
6030443J06Rik	8.05963e-07	-0.209533	0.32	0.362	0.017412
Uvrag	8.12821e-07	-0.161533	0.474	0.518	0.0175602
Kctd6	8.14587e-07	0.277349	0.274	0.236	0.0175983
Arhgap5	8.16632e-07	0.128779	0.78	0.759	0.0176425
Cnot10	8.27624e-07	-0.173599	0.47	0.508	0.01788
Cdk8	8.36927e-07	-0.147633	0.582	0.618	0.018081
Snx9	8.74108e-07	-0.22953	0.295	0.335	0.0188842
Daam1	8.99845e-07	-0.145948	0.511	0.553	0.0194403
Gm10785	9.18941e-07	0.235917	0.296	0.255	0.0198528
Rps21	9.35053e-07	0.387281	0.136	0.106	0.0202009
Tent5d	9.56145e-07	0.403671	0.106	0.079	0.0206565
Gm48383	9.62728e-07	0.350718	0.156	0.124	0.0207988
Phip	9.71916e-07	0.135501	0.755	0.73	0.0209973
March3	9.87684e-07	-0.298465	0.19	0.226	0.0213379
Gm32647	9.98993e-07	-0.371553	0.142	0.174	0.0215823
Tiam1	1.02826e-06	-0.223052	0.377	0.414	0.0222146
Mtss1	1.03001e-06	-0.175132	0.475	0.512	0.0222523
Gm13052	1.07498e-06	-0.239964	0.315	0.353	0.0232239
Rad52	1.10959e-06	0.286431	0.197	0.162	0.0239715
Mir22hg	1.11614e-06	0.271858	0.215	0.178	0.0241132
Gbf1	1.12749e-06	-0.0882075	0.891	0.903	0.0243583
Tia1	1.15189e-06	0.12658	0.709	0.675	0.0248853
Gm48855	1.22856e-06	0.322325	0.162	0.13	0.0265418
Ttc7b	1.23205e-06	-0.162296	0.423	0.464	0.0266171
Srsf12	1.24927e-06	0.270969	0.208	0.172	0.0269892
Ttc3	1.25375e-06	-0.0758755	0.932	0.945	0.027086
Rps29	1.35943e-06	0.36363	0.153	0.121	0.0293692
Macrod2os1	1.40033e-06	0.144519	0.406	0.36	0.0302528
Sycp2	1.40193e-06	0.304218	0.195	0.16	0.0302874
1600010M07Rik	1.43468e-06	0.308741	0.198	0.163	0.0309949
Gfra1	1.47626e-06	0.0337474	0.55	0.485	0.0318931
Gnaz	1.4811e-06	-0.259673	0.244	0.281	0.0319977
Tial1	1.50558e-06	0.157945	0.543	0.503	0.0325265
Mgat5	1.54443e-06	-0.254569	0.261	0.298	0.0333659
Rnf44	1.56819e-06	0.422131	0.106	0.08	0.0338791
Anks1	1.57659e-06	-0.203783	0.317	0.357	0.0340607
Pcsk1	1.57688e-06	0.16893	0.336	0.293	0.0340669
9630028H03Rik	1.61834e-06	0.206241	0.294	0.253	0.0349627
Slc38a1	1.65529e-06	-0.137661	0.48	0.525	0.0357609
Ldlrad3	1.65686e-06	-0.207624	0.304	0.345	0.0357947
Serinc1	1.67022e-06	0.238752	0.25	0.212	0.0360834
Bin1	1.68338e-06	-0.141476	0.505	0.548	0.0363677
Pkp4	1.68751e-06	-0.105433	0.774	0.8	0.036457
Srrm2	1.76865e-06	-0.0876738	0.903	0.911	0.0382098
Rnft2	1.8089e-06	-0.230316	0.279	0.317	0.0390794
Ankrd24	1.82199e-06	-0.158643	0.394	0.438	0.0393623
Rcan1	1.85054e-06	-0.202826	0.273	0.313	0.0399792
Dcaf5	1.86249e-06	-0.131934	0.496	0.542	0.0402372
Mycbp	1.88103e-06	0.244363	0.332	0.294	0.0406378
Otud7a	1.91036e-06	-0.118957	0.712	0.737	0.0412713
Adk	1.91503e-06	-0.159287	0.46	0.5	0.0413723
Man2a1	1.94387e-06	-0.211194	0.314	0.356	0.0419955
Gm42439	1.97406e-06	0.22221	0.317	0.278	0.0426476
Rora	2.00995e-06	-0.0595372	0.994	0.994	0.043423
7420701I03Rik	2.0349e-06	0.362031	0.142	0.112	0.043962
Reep2	2.09369e-06	0.239089	0.299	0.26	0.045232
Lrrtm1	2.15614e-06	0.345159	0.13	0.101	0.0465813
Mllt3	2.18156e-06	-0.114418	0.764	0.786	0.0471305
Kansl1	2.19944e-06	-0.0744743	0.902	0.911	0.0475167
Sptbn1	2.20773e-06	-0.0898619	0.878	0.886	0.0476958
Yae1d1	2.23534e-06	0.309504	0.23	0.195	0.0482924
St3gal3	2.25205e-06	-0.162939	0.42	0.463	0.0486532
Fam185a	2.27763e-06	-0.255277	0.258	0.295	0.049206

## Sheet: unfiltered DEGs (mutant vs wt)
Gene	p_val	avg_log2FC	pct.1	pct.2	p_val_adj	cluster	gene
Gm42418	1.13163e-132	-0.722396	0.981	0.997	2.44476e-128	0	Gm42418
AC149090.1	1.8426e-119	1.399	0.872	0.589	3.98075e-115	0	AC149090.1
Ube3a	7.68736e-47	0.419468	0.988	0.947	1.66078e-42	0	Ube3a
Malat1	6.47039e-38	0.23618	1	1	1.39786e-33	0	Malat1
Mir124a-1hg	7.88177e-38	0.695848	0.778	0.586	1.70278e-33	0	Mir124a-1hg
Syne1	1.27367e-24	-0.381206	0.959	0.983	2.75164e-20	0	Syne1
Meg3	1.48841e-20	0.121183	1	1	3.21557e-16	0	Meg3
Gm20642	3.38093e-20	0.363013	0.836	0.704	7.30416e-16	0	Gm20642
Cadm2	6.58314e-19	0.255301	0.999	0.998	1.42222e-14	0	Cadm2
mt-Nd4	7.53889e-19	0.627901	0.566	0.411	1.6287e-14	0	mt-Nd4
Macf1	1.18518e-18	-0.231032	0.994	0.998	2.56046e-14	0	Macf1
Leng9	1.2245e-18	0.620304	0.57	0.42	2.64541e-14	0	Leng9
Nfkb2	1.77211e-18	1.40413	0.188	0.073	3.82846e-14	0	Nfkb2
Gm15680	2.13239e-18	0.896864	0.378	0.231	4.60681e-14	0	Gm15680
Ctnna3	1.09166e-17	0.360676	0.874	0.799	2.35843e-13	0	Ctnna3
mt-Co3	2.69867e-17	0.395609	0.825	0.726	5.83021e-13	0	mt-Co3
Dst	2.89571e-17	-0.25313	0.981	0.992	6.25589e-13	0	Dst
Robo2	3.78997e-17	0.3072	0.948	0.905	8.18785e-13	0	Robo2
B230217J21Rik	2.12129e-16	0.769855	0.388	0.247	4.58283e-12	0	B230217J21Rik
Ogt	2.90307e-16	0.3729	0.838	0.726	6.2718e-12	0	Ogt
Gm15398	1.04677e-15	0.538115	0.636	0.516	2.26143e-11	0	Gm15398
Gm35188	1.46215e-15	0.572225	0.563	0.424	3.15883e-11	0	Gm35188
Mycbp2	3.32151e-15	-0.191407	0.996	0.996	7.17579e-11	0	Mycbp2
Snhg9	6.1094e-15	1.32735	0.177	0.077	1.31988e-10	0	Snhg9
Ahi1	9.5841e-15	-0.276685	0.962	0.98	2.07055e-10	0	Ahi1
mt-Atp6	2.99824e-14	0.424093	0.718	0.61	6.47741e-10	0	mt-Atp6
Dlgap2	3.19267e-14	-0.44591	0.723	0.785	6.89744e-10	0	Dlgap2
Kmt2a	3.37101e-14	-0.312509	0.836	0.892	7.28273e-10	0	Kmt2a
Ptprn2	7.13484e-14	-0.210232	0.983	0.99	1.54141e-09	0	Ptprn2
Ank3	1.69328e-13	-0.168579	0.999	0.998	3.65815e-09	0	Ank3
1700042O10Rik	1.7047e-13	0.715275	0.452	0.333	3.68284e-09	0	1700042O10Rik
Rims1	2.10676e-13	0.163057	0.995	0.998	4.55144e-09	0	Rims1
Nrg3os	3.08031e-13	0.396388	0.707	0.594	6.6547e-09	0	Nrg3os
Slc6a3	6.7215e-13	0.44889	0.598	0.459	1.45211e-08	0	Slc6a3
P2ry14	9.07999e-13	0.553221	0.555	0.434	1.96164e-08	0	P2ry14
Tcf7l2	1.38361e-12	0.60014	0.353	0.227	2.98915e-08	0	Tcf7l2
Smyd3	1.5327e-12	-0.275082	0.884	0.911	3.31125e-08	0	Smyd3
Cdh8	1.64108e-12	0.329329	0.886	0.819	3.5454e-08	0	Cdh8
Epha5	2.33137e-12	0.262719	0.952	0.91	5.03668e-08	0	Epha5
mt-Co1	2.88891e-12	0.346499	0.796	0.715	6.2412e-08	0	mt-Co1
4930419G24Rik	3.93137e-12	0.842351	0.363	0.255	8.49333e-08	0	4930419G24Rik
Rgs6	5.73394e-12	0.299406	0.845	0.765	1.23876e-07	0	Rgs6
Frmd4a	8.68769e-12	-0.161087	0.998	0.998	1.87689e-07	0	Frmd4a
Nr6a1os	8.85383e-12	0.781705	0.272	0.164	1.91278e-07	0	Nr6a1os
Fgfr2	2.60581e-11	0.28647	0.826	0.753	5.62959e-07	0	Fgfr2
Agap1	3.60822e-11	-0.339095	0.742	0.802	7.79521e-07	0	Agap1
Cmip	4.70073e-11	-0.336597	0.722	0.787	1.01555e-06	0	Cmip
Cntn4	5.10558e-11	0.266621	0.892	0.803	1.10301e-06	0	Cntn4
Gm41505	6.52556e-11	0.843699	0.289	0.187	1.40978e-06	0	Gm41505
Gm20275	1.32934e-10	0.421281	0.573	0.473	2.87192e-06	0	Gm20275
Slc35f1	1.42919e-10	0.234754	0.94	0.889	3.08763e-06	0	Slc35f1
Gm15446	1.54565e-10	0.94787	0.173	0.089	3.33923e-06	0	Gm15446
Tmtc2	2.15606e-10	0.321354	0.669	0.544	4.65796e-06	0	Tmtc2
Cdh11	2.33416e-10	0.330968	0.723	0.63	5.04273e-06	0	Cdh11
Kcnq1ot1	3.03932e-10	-0.197087	0.954	0.971	6.56614e-06	0	Kcnq1ot1
Gm12709	3.98803e-10	0.784631	0.268	0.17	8.61574e-06	0	Gm12709
Ncald	4.84742e-10	-0.48942	0.517	0.606	1.04724e-05	0	Ncald
1810034E14Rik	5.4705e-10	0.659844	0.323	0.22	1.18185e-05	0	1810034E14Rik
Gm26936	5.8541e-10	0.725815	0.237	0.142	1.26472e-05	0	Gm26936
3110021N24Rik	8.2113e-10	0.434164	0.491	0.377	1.77397e-05	0	3110021N24Rik
Pabpn1	8.62866e-10	0.306841	0.76	0.696	1.86414e-05	0	Pabpn1
Rbm39	9.92868e-10	0.231113	0.896	0.828	2.14499e-05	0	Rbm39
mt-Nd2	1.07352e-09	0.557103	0.386	0.282	2.31923e-05	0	mt-Nd2
Lix1	1.11949e-09	0.701397	0.376	0.275	2.41854e-05	0	Lix1
Adarb2	1.62379e-09	0.207595	0.904	0.836	3.50803e-05	0	Adarb2
D030068K23Rik	1.83879e-09	0.50102	0.419	0.308	3.97252e-05	0	D030068K23Rik
Gm50152	1.85997e-09	0.691095	0.246	0.153	4.01829e-05	0	Gm50152
Adamtsl1	1.92913e-09	0.335046	0.658	0.559	4.16768e-05	0	Adamtsl1
Gm13269	2.43958e-09	0.648252	0.318	0.22	5.27046e-05	0	Gm13269
Gm28379	2.48462e-09	0.578285	0.292	0.192	5.36778e-05	0	Gm28379
Erbb4	2.56312e-09	0.228203	0.933	0.907	5.53737e-05	0	Erbb4
Lncpint	2.57166e-09	-0.205056	0.967	0.969	5.55582e-05	0	Lncpint
Gm26873	2.6842e-09	1.11896	0.14	0.07	5.79894e-05	0	Gm26873
Ntrk2	2.83564e-09	-0.279872	0.904	0.911	6.12613e-05	0	Ntrk2
Negr1	3.2136e-09	-0.298735	0.945	0.955	6.94265e-05	0	Negr1
Gm16183	3.2146e-09	0.455991	0.509	0.409	6.94482e-05	0	Gm16183
Hdac9	3.25188e-09	0.207595	0.926	0.915	7.02536e-05	0	Hdac9
Gm16599	3.30128e-09	0.488162	0.444	0.343	7.13208e-05	0	Gm16599
Klhl1	3.37513e-09	0.270474	0.876	0.832	7.29163e-05	0	Klhl1
Xkr6	3.81736e-09	-0.228806	0.876	0.912	8.24703e-05	0	Xkr6
Strbp	4.07399e-09	0.155355	0.988	0.979	8.80145e-05	0	Strbp
Cplx1	4.08775e-09	0.509137	0.464	0.362	8.83118e-05	0	Cplx1
E530011L22Rik	4.17097e-09	0.723959	0.223	0.135	9.01096e-05	0	E530011L22Rik
Fam184a	4.1922e-09	0.311467	0.758	0.664	9.05684e-05	0	Fam184a
Mapk10	4.79319e-09	-0.202344	0.933	0.951	0.000103552	0	Mapk10
Gm4258	5.04806e-09	0.385383	0.594	0.489	0.000109058	0	Gm4258
4930555F03Rik	5.76531e-09	0.462535	0.528	0.432	0.000124554	0	4930555F03Rik
Luc7l2	8.63572e-09	0.1684	0.984	0.964	0.000186566	0	Luc7l2
Hacd4	9.00029e-09	0.795331	0.183	0.104	0.000194442	0	Hacd4
Srsf5	9.29654e-09	0.313145	0.658	0.564	0.000200842	0	Srsf5
Cplane1	1.00596e-08	-0.252981	0.826	0.871	0.000217327	0	Cplane1
4921518K17Rik	1.10817e-08	0.957449	0.161	0.089	0.000239408	0	4921518K17Rik
Dpp6	1.15384e-08	-0.172203	0.998	0.995	0.000249275	0	Dpp6
Gm15787	1.29955e-08	0.848974	0.168	0.093	0.000280754	0	Gm15787
Gm16552	1.32007e-08	0.758209	0.203	0.122	0.000285188	0	Gm16552
Cntn6	1.34716e-08	0.274854	0.771	0.695	0.00029104	0	Cntn6
A330008L17Rik	1.40181e-08	0.276986	0.693	0.583	0.000302848	0	A330008L17Rik
Ptprz1	1.4807e-08	0.295614	0.724	0.633	0.000319892	0	Ptprz1
Rtn1	1.51017e-08	-0.267035	0.766	0.826	0.000326257	0	Rtn1
Tek	1.79207e-08	0.827156	0.182	0.105	0.000387159	0	Tek
Otulin	1.87045e-08	0.520853	0.318	0.221	0.000404093	0	Otulin
Fam129a	1.88488e-08	1.20567	0.118	0.056	0.00040721	0	Fam129a
Btbd9	1.92585e-08	-0.318982	0.703	0.76	0.000416061	0	Btbd9
Leng8	1.96456e-08	0.363972	0.558	0.456	0.000424424	0	Leng8
Grip1	2.0428e-08	-0.325809	0.942	0.956	0.000441326	0	Grip1
Gsdme	2.84997e-08	0.502385	0.419	0.326	0.000615707	0	Gsdme
A230006K03Rik	3.01931e-08	0.157036	0.977	0.936	0.000652292	0	A230006K03Rik
Gm47283	3.22609e-08	-0.365555	0.488	0.58	0.000696965	0	Gm47283
Pigk	3.40561e-08	0.423949	0.531	0.438	0.000735749	0	Pigk
Gm36975	3.7055e-08	0.342382	0.54	0.435	0.000800535	0	Gm36975
Gm41609	3.77648e-08	0.898386	0.138	0.072	0.000815872	0	Gm41609
Odc1	4.31822e-08	0.852579	0.154	0.085	0.000932909	0	Odc1
Gm19710	4.53267e-08	0.579346	0.289	0.198	0.000979237	0	Gm19710
Col25a1	6.15592e-08	0.308527	0.666	0.569	0.00132993	0	Col25a1
Gm28375	6.21031e-08	0.514217	0.299	0.205	0.00134168	0	Gm28375
Ntrk3	6.43175e-08	-0.248539	0.836	0.875	0.00138952	0	Ntrk3
Rgs9	6.74598e-08	-0.75659	0.138	0.216	0.0014574	0	Rgs9
mt-Cytb	7.08515e-08	0.496581	0.371	0.277	0.00153068	0	mt-Cytb
Lncbate1	7.19811e-08	0.728089	0.201	0.124	0.00155508	0	Lncbate1
Cadm1	7.24977e-08	-0.320551	0.809	0.832	0.00156624	0	Cadm1
Mir124-2hg	7.38992e-08	0.38836	0.548	0.461	0.00159652	0	Mir124-2hg
Ttc3	7.41446e-08	-0.152247	0.989	0.99	0.00160182	0	Ttc3
Kif22	8.36359e-08	1.08444	0.109	0.052	0.00180687	0	Kif22
Gm49417	8.85142e-08	0.685661	0.178	0.105	0.00191226	0	Gm49417
Macrod2os1	9.06959e-08	0.497031	0.323	0.231	0.00195939	0	Macrod2os1
Gm48091	9.61217e-08	0.393414	0.342	0.243	0.00207661	0	Gm48091
Gm5441	1.05507e-07	0.49978	0.352	0.263	0.00227938	0	Gm5441
Phactr1	1.1578e-07	-0.314266	0.789	0.823	0.00250132	0	Phactr1
Ror2	1.17755e-07	0.942633	0.185	0.114	0.00254398	0	Ror2
Sfxn3	1.29037e-07	0.631553	0.278	0.195	0.00278772	0	Sfxn3
Gm32509	1.40678e-07	0.387393	0.541	0.455	0.0030392	0	Gm32509
P2ry12	1.71177e-07	0.547774	0.278	0.193	0.00369811	0	P2ry12
Rsrp1	1.7512e-07	0.187177	0.939	0.911	0.0037833	0	Rsrp1
4933411O13Rik	2.02241e-07	0.968132	0.119	0.061	0.00436921	0	4933411O13Rik
Ppp2r2b	2.02428e-07	-0.151612	0.973	0.97	0.00437326	0	Ppp2r2b
Prpf4b	2.04381e-07	0.202941	0.87	0.821	0.00441546	0	Prpf4b
Slc16a4	2.04397e-07	0.791376	0.164	0.096	0.00441579	0	Slc16a4
Sycp2	2.11434e-07	0.581636	0.263	0.18	0.00456781	0	Sycp2
Ddc	2.1216e-07	0.300749	0.69	0.631	0.00458351	0	Ddc
Trio	2.13136e-07	-0.246128	0.831	0.856	0.00460459	0	Trio
Gm45321	2.21543e-07	0.489239	0.383	0.288	0.00478621	0	Gm45321
Dcc	2.22253e-07	0.139414	0.991	0.97	0.00480156	0	Dcc
Kcnj6	2.39556e-07	0.280735	0.76	0.712	0.00517536	0	Kcnj6
Gm15952	2.70287e-07	0.553135	0.274	0.19	0.00583928	0	Gm15952
Cntnap4	2.90782e-07	0.222074	0.847	0.798	0.00628206	0	Cntnap4
Tmem126a	2.99217e-07	0.485776	0.314	0.227	0.00646429	0	Tmem126a
Dnmt3a	3.17488e-07	-0.196839	0.821	0.874	0.006859	0	Dnmt3a
Sema6d	3.18016e-07	0.164243	0.91	0.86	0.00687043	0	Sema6d
4930445B16Rik	3.26499e-07	0.447525	0.31	0.22	0.00705368	0	4930445B16Rik
Ntm	3.41839e-07	0.169673	0.978	0.951	0.00738508	0	Ntm
Sncaip	3.41843e-07	0.311738	0.57	0.468	0.00738518	0	Sncaip
5330438D12Rik	3.65468e-07	0.297449	0.633	0.547	0.00789558	0	5330438D12Rik
Snca	3.69646e-07	0.312917	0.5	0.402	0.00798584	0	Snca
Gm49521	3.87418e-07	0.740999	0.171	0.103	0.00836979	0	Gm49521
Gm46367	3.98885e-07	0.54125	0.263	0.182	0.00861752	0	Gm46367
Lsamp	4.29334e-07	-0.11867	0.999	0.999	0.00927533	0	Lsamp
Atp11b	4.30936e-07	0.274122	0.613	0.51	0.00930995	0	Atp11b
Gpatch8	4.3357e-07	0.165428	0.928	0.897	0.00936684	0	Gpatch8
Cdh20	4.38579e-07	0.362049	0.494	0.399	0.00947507	0	Cdh20
Gm37240	4.43265e-07	0.352264	0.536	0.449	0.0095763	0	Gm37240
Kcns3	4.60029e-07	0.556355	0.257	0.176	0.00993847	0	Kcns3
1700008O03Rik	4.66999e-07	0.621917	0.25	0.173	0.010089	0	1700008O03Rik
Bnc2	4.86076e-07	0.248531	0.525	0.416	0.0105012	0	Bnc2
Gm28410	4.93386e-07	0.975662	0.111	0.056	0.0106591	0	Gm28410
Kcnd3	5.24722e-07	0.20848	0.857	0.811	0.0113361	0	Kcnd3
Lyn	5.36019e-07	0.622034	0.226	0.151	0.0115802	0	Lyn
Ptger4	5.74638e-07	0.897953	0.134	0.075	0.0124145	0	Ptger4
Tvp23b	6.16326e-07	0.793137	0.15	0.087	0.0133151	0	Tvp23b
Uty	6.36453e-07	0.410457	0.402	0.311	0.0137499	0	Uty
Gm45645	7.10998e-07	0.761173	0.227	0.155	0.0153604	0	Gm45645
6530409C15Rik	7.1194e-07	0.5976	0.229	0.154	0.0153807	0	6530409C15Rik
Cyyr1	7.1752e-07	0.79063	0.168	0.103	0.0155013	0	Cyyr1
Gm2516	7.50805e-07	0.62398	0.245	0.169	0.0162204	0	Gm2516
Ifi35	7.5337e-07	1.12972	0.105	0.053	0.0162758	0	Ifi35
Nos1	8.63577e-07	-0.923615	0.077	0.134	0.0186567	0	Nos1
Cdh18	8.76644e-07	0.155967	0.986	0.96	0.018939	0	Cdh18
B430010I23Rik	8.91969e-07	0.578374	0.253	0.175	0.0192701	0	B430010I23Rik
Pde8b	1.07328e-06	-0.34944	0.523	0.605	0.0231871	0	Pde8b
4930556N13Rik	1.17535e-06	0.942633	0.106	0.054	0.0253923	0	4930556N13Rik
Eif2s3y	1.20008e-06	0.498283	0.307	0.226	0.0259264	0	Eif2s3y
Ankmy1	1.57103e-06	0.935579	0.115	0.062	0.0339405	0	Ankmy1
Gm37459	1.60232e-06	0.547479	0.308	0.231	0.0346164	0	Gm37459
Rftn1	1.73349e-06	-0.810847	0.1	0.161	0.0374503	0	Rftn1
Usp29	1.78086e-06	-0.220028	0.974	0.965	0.0384738	0	Usp29
Nrxn3	1.91149e-06	0.140459	0.993	0.989	0.0412958	0	Nrxn3
Pex5l	1.93936e-06	0.293303	0.805	0.753	0.041898	0	Pex5l
Immp2l	1.97167e-06	0.209176	0.814	0.756	0.0425961	0	Immp2l
Snrpf	1.99978e-06	0.735641	0.153	0.093	0.0432034	0	Snrpf
AA465934	2.03322e-06	0.912691	0.106	0.056	0.0439258	0	AA465934
Wsb1	2.12676e-06	0.240538	0.747	0.675	0.0459465	0	Wsb1
Mapk8	2.23141e-06	0.32	0.549	0.461	0.0482075	0	Mapk8
Sox6	2.23965e-06	0.365763	0.412	0.321	0.0483853	0	Sox6
Gm16189	2.25066e-06	0.586857	0.216	0.145	0.0486233	0	Gm16189
Mir100hg	2.35433e-06	0.141326	0.966	0.939	0.0508629	0	Mir100hg
Gm40841	2.41495e-06	0.329151	0.57	0.499	0.0521726	0	Gm40841
Naaladl2	2.46944e-06	0.206903	0.859	0.806	0.0533499	0	Naaladl2
Dgki	2.5244e-06	-0.199603	0.91	0.933	0.054537	0	Dgki
Gm28198	2.56575e-06	0.512048	0.283	0.205	0.0554304	0	Gm28198
Magi1	2.61754e-06	-0.154419	0.947	0.948	0.0565494	0	Magi1
Sumo2	2.72927e-06	0.506316	0.264	0.188	0.058963	0	Sumo2
Pde4d	2.83511e-06	0.116551	0.999	0.999	0.0612496	0	Pde4d
mt-Atp8	2.89106e-06	0.755984	0.146	0.088	0.0624584	0	mt-Atp8
H2afz	2.95942e-06	0.757207	0.16	0.1	0.0639353	0	H2afz
Sorcs3	2.96324e-06	-0.352411	0.602	0.649	0.0640178	0	Sorcs3
Asic2	3.03595e-06	-0.242157	0.928	0.942	0.0655887	0	Asic2
Zfp930	3.06097e-06	0.911937	0.109	0.059	0.0661292	0	Zfp930
Gm38134	3.32486e-06	0.678788	0.206	0.14	0.0718303	0	Gm38134
Dicer1	3.34491e-06	-0.404241	0.368	0.442	0.0722633	0	Dicer1
Epha6	3.36574e-06	0.170064	0.951	0.901	0.0727136	0	Epha6
Thrb	3.46807e-06	-0.376613	0.578	0.649	0.0749241	0	Thrb
Gm13944	3.56723e-06	0.680826	0.158	0.098	0.0770665	0	Gm13944
Xist	4e-06	-0.319274	0.496	0.584	0.086416	0	Xist
Slc24a5	4.33861e-06	0.394307	0.435	0.354	0.0937314	0	Slc24a5
Gm11817	4.34308e-06	0.660614	0.185	0.122	0.0938279	0	Gm11817
Gm16226	4.41453e-06	0.670496	0.148	0.09	0.0953714	0	Gm16226
4833422C13Rik	4.59227e-06	0.545154	0.203	0.135	0.0992115	0	4833422C13Rik
Vwa5b1	4.94846e-06	-0.71653	0.155	0.22	0.106906	0	Vwa5b1
Gm28750	5.22693e-06	0.5791	0.205	0.139	0.112923	0	Gm28750
Gm48003	5.28812e-06	0.779042	0.125	0.072	0.114245	0	Gm48003
Sik3	5.3528e-06	-0.21728	0.849	0.86	0.115642	0	Sik3
Rab26os	5.3945e-06	0.731737	0.142	0.085	0.116543	0	Rab26os
Gm20616	5.95573e-06	0.755583	0.126	0.073	0.128668	0	Gm20616
Nos1ap	6.0276e-06	0.183714	0.646	0.547	0.13022	0	Nos1ap
Cpne7	6.07007e-06	0.248768	0.693	0.613	0.131138	0	Cpne7
Celf4	6.50665e-06	-0.1744	0.947	0.946	0.14057	0	Celf4
Slc18a2	6.80305e-06	0.243862	0.705	0.639	0.146973	0	Slc18a2
4933413L06Rik	6.9156e-06	0.667061	0.162	0.103	0.149405	0	4933413L06Rik
A330023F24Rik	6.93653e-06	0.150406	0.936	0.911	0.149857	0	A330023F24Rik
Apc	6.94252e-06	-0.183874	0.845	0.884	0.149986	0	Apc
Nfasc	7.32511e-06	-0.212238	0.719	0.78	0.158252	0	Nfasc
Eaf2	7.36235e-06	0.480017	0.245	0.173	0.159056	0	Eaf2
Itga10	7.78367e-06	0.846265	0.105	0.057	0.168158	0	Itga10
1700111E14Rik	8.46958e-06	0.445931	0.27	0.196	0.182977	0	1700111E14Rik
4930557K07Rik	8.72967e-06	0.605337	0.172	0.111	0.188596	0	4930557K07Rik
1700110K17Rik	8.84836e-06	0.845772	0.106	0.058	0.19116	0	1700110K17Rik
4930588J15Rik	9.16161e-06	0.78186	0.116	0.066	0.197927	0	4930588J15Rik
Gm19461	9.19779e-06	0.581596	0.19	0.127	0.198709	0	Gm19461
Gnao1	9.21181e-06	-0.230518	0.695	0.733	0.199012	0	Gnao1
Gm28370	9.25935e-06	0.665894	0.156	0.099	0.200039	0	Gm28370
Arhgap26	9.3644e-06	-0.293138	0.695	0.733	0.202308	0	Arhgap26
Cdh12	9.36708e-06	0.249973	0.69	0.604	0.202366	0	Cdh12
Sergef	9.54452e-06	-0.367494	0.422	0.495	0.2062	0	Sergef
Il1rap	9.9048e-06	0.339067	0.535	0.455	0.213983	0	Il1rap
Gm20641	1.02321e-05	0.701536	0.139	0.085	0.221055	0	Gm20641
Baiap3	1.02549e-05	-0.526061	0.238	0.31	0.221546	0	Baiap3
Pard3	1.02611e-05	-0.314327	0.578	0.635	0.221681	0	Pard3
Tll1	1.0274e-05	0.378065	0.497	0.425	0.22196	0	Tll1
Gm43713	1.03237e-05	0.428675	0.257	0.184	0.223033	0	Gm43713
Rere	1.08796e-05	-0.148759	0.957	0.971	0.235044	0	Rere
Gm48512	1.10133e-05	0.487198	0.289	0.218	0.237931	0	Gm48512
Gm17545	1.13295e-05	0.715468	0.134	0.081	0.244762	0	Gm17545
Arl6ip6	1.25429e-05	0.752495	0.118	0.068	0.270978	0	Arl6ip6
Rtl1	1.26953e-05	0.308901	0.352	0.267	0.274269	0	Rtl1
Gm26672	1.30182e-05	0.38889	0.324	0.245	0.281245	0	Gm26672
Bcas3os1	1.33481e-05	0.597435	0.187	0.125	0.288372	0	Bcas3os1
Sh3kbp1	1.35866e-05	-0.348892	0.514	0.573	0.293524	0	Sh3kbp1
Irak1	1.36912e-05	-0.482388	0.179	0.248	0.295785	0	Irak1
Pla2g3	1.37208e-05	0.5734	0.197	0.134	0.296424	0	Pla2g3
Caln1	1.39289e-05	0.216335	0.771	0.704	0.300919	0	Caln1
Etv5	1.40527e-05	0.48503	0.323	0.253	0.303595	0	Etv5
Trim43c	1.46392e-05	0.697728	0.145	0.091	0.316265	0	Trim43c
Gm50232	1.469e-05	0.687819	0.149	0.094	0.317363	0	Gm50232
Syt1	1.53362e-05	0.112919	0.986	0.991	0.331324	0	Syt1
Greb1l	1.59955e-05	-0.47253	0.372	0.447	0.345566	0	Greb1l
Rgl1	1.65205e-05	-0.391709	0.381	0.454	0.356908	0	Rgl1
Atp5k	1.6754e-05	0.654258	0.143	0.089	0.361954	0	Atp5k
Prkca	1.70315e-05	0.200281	0.813	0.776	0.367948	0	Prkca
Rps29	1.77672e-05	0.665099	0.151	0.096	0.383843	0	Rps29
Brip1os	1.83207e-05	0.417689	0.311	0.238	0.395801	0	Brip1os
Gm48956	1.83995e-05	0.789412	0.103	0.057	0.397503	0	Gm48956
Map1b	1.84036e-05	-0.1595	0.932	0.951	0.397592	0	Map1b
Myo6	1.86456e-05	0.295921	0.462	0.38	0.40282	0	Myo6
mt-Co2	2.11809e-05	0.318388	0.538	0.468	0.457591	0	mt-Co2
Wscd2	2.13899e-05	-0.414784	0.266	0.339	0.462107	0	Wscd2
4930567K20Rik	2.17946e-05	0.756828	0.115	0.067	0.470851	0	4930567K20Rik
Gm21798	2.20566e-05	0.30946	0.292	0.217	0.476512	0	Gm21798
Gria2	2.25051e-05	0.109644	0.996	0.993	0.4862	0	Gria2
Lrmda	2.29694e-05	0.255387	0.498	0.411	0.496231	0	Lrmda
Ccdc73	2.35783e-05	0.696461	0.138	0.086	0.509385	0	Ccdc73
Chd4	2.40865e-05	-0.288321	0.475	0.547	0.520365	0	Chd4
C530008M17Rik	2.49321e-05	-0.26723	0.614	0.662	0.538634	0	C530008M17Rik
Erc2	2.53749e-05	0.114959	0.992	0.999	0.548199	0	Erc2
Tra2a	2.54437e-05	0.177771	0.881	0.826	0.549685	0	Tra2a
Tmem216	2.55142e-05	0.67892	0.123	0.074	0.55121	0	Tmem216
B3galt1	2.60569e-05	0.130242	0.958	0.956	0.562934	0	B3galt1
Dlg2	2.6996e-05	-0.113032	1	1	0.583222	0	Dlg2
Gm15243	2.7014e-05	0.79171	0.114	0.067	0.583611	0	Gm15243
1700085D07Rik	2.73203e-05	0.56428	0.158	0.103	0.590228	0	1700085D07Rik
C79798	2.75922e-05	0.59968	0.226	0.165	0.596102	0	C79798
Gm15577	2.79058e-05	0.606206	0.15	0.096	0.602876	0	Gm15577
Gm39214	2.79219e-05	0.524197	0.18	0.121	0.603224	0	Gm39214
Myl6	2.80075e-05	0.435996	0.375	0.307	0.605075	0	Myl6
Gria1	3.06256e-05	-0.196108	0.836	0.862	0.661636	0	Gria1
Acp1	3.06755e-05	0.332159	0.52	0.46	0.662713	0	Acp1
Cep250	3.16721e-05	-0.425724	0.238	0.308	0.684244	0	Cep250
Oxr1	3.31873e-05	0.176903	0.866	0.815	0.716978	0	Oxr1
Abr	3.39942e-05	-0.245733	0.669	0.708	0.734411	0	Abr
2610035D17Rik	3.4432e-05	-0.335429	0.308	0.382	0.743868	0	2610035D17Rik
6330576A10Rik	3.50902e-05	0.765558	0.111	0.065	0.758089	0	6330576A10Rik
Tmem243	3.63809e-05	0.488794	0.284	0.219	0.785973	0	Tmem243
Cpsf4l	3.6739e-05	0.651566	0.132	0.082	0.79371	0	Cpsf4l
Gm31763	3.75815e-05	0.629638	0.171	0.115	0.811911	0	Gm31763
Cers4	3.80984e-05	-0.236895	0.673	0.714	0.823077	0	Cers4
Afdn	3.82129e-05	-0.242352	0.67	0.716	0.825551	0	Afdn
Tagln3	3.88147e-05	0.653814	0.133	0.083	0.838553	0	Tagln3
Aldoa	3.89042e-05	0.596458	0.162	0.107	0.840486	0	Aldoa
Ddx3y	4.05404e-05	0.574902	0.192	0.134	0.875834	0	Ddx3y
Gm20470	4.13757e-05	0.771265	0.103	0.06	0.893881	0	Gm20470
Gm48321	4.14589e-05	0.659224	0.177	0.122	0.895678	0	Gm48321
Gm26693	4.29865e-05	0.644552	0.128	0.079	0.928681	0	Gm26693
4930517O19Rik	4.41151e-05	0.365313	0.375	0.304	0.953062	0	4930517O19Rik
Vav3	4.4829e-05	0.349901	0.42	0.355	0.968487	0	Vav3
Scpep1	4.49504e-05	0.683715	0.133	0.084	0.971109	0	Scpep1
Trim2	4.50901e-05	-0.191041	0.78	0.824	0.974126	0	Trim2
A330032B11Rik	4.62417e-05	0.612066	0.151	0.099	0.999006	0	A330032B11Rik
Has1	4.68191e-05	0.676144	0.117	0.071	1	0	Has1
Gm10550	4.77913e-05	0.639117	0.126	0.078	1	0	Gm10550
Gm15614	4.82053e-05	0.503806	0.205	0.144	1	0	Gm15614
Gm42439	4.82688e-05	0.546008	0.214	0.155	1	0	Gm42439
Gm32250	4.83866e-05	0.455646	0.277	0.213	1	0	Gm32250
Cdh4	5.14312e-05	-0.417996	0.499	0.551	1	0	Cdh4
Map2	5.28255e-05	-0.12692	0.978	0.977	1	0	Map2
Ksr2	5.33836e-05	-0.199568	0.777	0.819	1	0	Ksr2
1700109K24Rik	5.42196e-05	0.501406	0.193	0.135	1	0	1700109K24Rik
Srrm2	5.58097e-05	-0.151206	0.915	0.931	1	0	Srrm2
Vamp1	5.65158e-05	0.649815	0.172	0.118	1	0	Vamp1
Gnas	5.72657e-05	-0.270252	0.866	0.876	1	0	Gnas
Gm15261	5.85722e-05	0.483809	0.236	0.175	1	0	Gm15261
Nexn	5.97168e-05	0.531812	0.171	0.115	1	0	Nexn
Gm15886	6.14702e-05	0.654714	0.126	0.078	1	0	Gm15886
Gm26749	6.22691e-05	0.3988	0.269	0.202	1	0	Gm26749
Snx9	6.63602e-05	-0.411004	0.246	0.313	1	0	Snx9
Nav2	6.82728e-05	-0.16911	0.965	0.965	1	0	Nav2
Gm38393	6.83331e-05	0.250949	0.584	0.513	1	0	Gm38393
Gm15283	6.87082e-05	0.566549	0.161	0.108	1	0	Gm15283
Dock2	6.98746e-05	0.505629	0.182	0.125	1	0	Dock2
Cdc7	7.01521e-05	0.44101	0.249	0.185	1	0	Cdc7
Myt1l	7.30658e-05	-0.142901	0.962	0.955	1	0	Myt1l
Poglut1	7.44895e-05	0.509181	0.171	0.116	1	0	Poglut1
Dpysl4	7.5645e-05	0.40413	0.276	0.21	1	0	Dpysl4
Trerf1	7.91321e-05	-0.191084	0.713	0.744	1	0	Trerf1
Epha4	7.91854e-05	0.234628	0.494	0.414	1	0	Epha4
Nwd2	8.06641e-05	0.209133	0.642	0.576	1	0	Nwd2
Tenm4	8.3013e-05	-0.17464	0.858	0.879	1	0	Tenm4
Sox5	8.32562e-05	0.240407	0.255	0.187	1	0	Sox5
Cers1	8.53098e-05	-0.579232	0.102	0.153	1	0	Cers1
Dmd	8.62588e-05	0.100364	0.991	0.985	1	0	Dmd
Cadps2	8.66351e-05	0.156963	0.769	0.702	1	0	Cadps2
Frmd4b	8.71213e-05	0.166674	0.723	0.659	1	0	Frmd4b
Gm12239	8.74107e-05	-0.435748	0.329	0.392	1	0	Gm12239
Tnrc6c	8.88592e-05	-0.154348	0.855	0.881	1	0	Tnrc6c
Igf1	8.91489e-05	0.335947	0.258	0.191	1	0	Igf1
Cxcl17	8.94761e-05	0.731737	0.101	0.06	1	0	Cxcl17
Ptprs	8.96691e-05	0.169437	0.879	0.824	1	0	Ptprs
Gm13963	9.00472e-05	0.561812	0.18	0.126	1	0	Gm13963
Cdc42bpa	9.03194e-05	-0.167747	0.873	0.89	1	0	Cdc42bpa
Ext1	9.19466e-05	-0.244529	0.652	0.7	1	0	Ext1
Laptm4a	9.30867e-05	0.600433	0.146	0.096	1	0	Laptm4a
Traf3ip2	9.31524e-05	0.394408	0.243	0.18	1	0	Traf3ip2
Gabrg1	9.34228e-05	-0.675867	0.171	0.228	1	0	Gabrg1
Gm17227	9.4737e-05	0.522945	0.177	0.123	1	0	Gm17227
Tia1	9.58726e-05	0.205668	0.751	0.713	1	0	Tia1
Gm26724	9.69163e-05	0.475916	0.253	0.192	1	0	Gm26724
Hmgcr	9.71269e-05	-0.450048	0.205	0.267	1	0	Hmgcr
4930570B17Rik	9.83639e-05	0.423259	0.24	0.178	1	0	4930570B17Rik
Pepd	9.8381e-05	-0.554018	0.124	0.178	1	0	Pepd
Upf2	9.93476e-05	0.289127	0.477	0.413	1	0	Upf2
Nxph1	9.93705e-05	-0.427348	0.694	0.693	1	0	Nxph1
Ltbp1	9.95402e-05	0.444697	0.171	0.116	1	0	Ltbp1
Gm49961	0.000100455	0.528823	0.19	0.134	1	0	Gm49961
Miat	0.000101975	0.183526	0.811	0.757	1	0	Miat
Mob1b	0.000104697	0.413519	0.279	0.216	1	0	Mob1b
Gpm6a	0.000106744	0.144161	0.833	0.772	1	0	Gpm6a
Clasrp	0.000108282	-0.374264	0.25	0.315	1	0	Clasrp
Gm11659	0.000110376	0.486849	0.231	0.172	1	0	Gm11659
Gm13629	0.000115066	0.181462	0.611	0.537	1	0	Gm13629
Rev3l	0.000116237	-0.20332	0.781	0.8	1	0	Rev3l
Gm15764	0.000118414	0.600433	0.143	0.094	1	0	Gm15764
Tafa5	0.000119262	-0.268518	0.562	0.605	1	0	Tafa5
Gm48742	0.000121447	0.426202	0.276	0.214	1	0	Gm48742
Gm4924	0.000121498	-0.395451	0.235	0.3	1	0	Gm4924
Gm39326	0.000121833	0.468702	0.166	0.113	1	0	Gm39326
Gm43192	0.000122027	0.642732	0.119	0.075	1	0	Gm43192
Chac2	0.00012204	0.622873	0.148	0.099	1	0	Chac2
8030451O07Rik	0.000122609	0.47798	0.159	0.107	1	0	8030451O07Rik
Rbmx	0.000123434	0.511263	0.176	0.122	1	0	Rbmx
Gm26901	0.000124408	0.761484	0.102	0.061	1	0	Gm26901
Nrip2	0.000126104	0.516531	0.187	0.133	1	0	Nrip2
Cacna1c	0.000126899	-0.154145	0.945	0.955	1	0	Cacna1c
Gm48383	0.000127788	0.463933	0.201	0.144	1	0	Gm48383
Timp3	0.000134188	0.423964	0.244	0.183	1	0	Timp3
Fig4	0.000138535	-0.43697	0.156	0.213	1	0	Fig4
Sgsm1	0.000138968	-0.271953	0.445	0.509	1	0	Sgsm1
Fbxl12os	0.000142906	0.633761	0.148	0.1	1	0	Fbxl12os
Gm11250	0.000146098	0.642732	0.123	0.078	1	0	Gm11250
Elavl4	0.000147665	0.161966	0.792	0.725	1	0	Elavl4
Baz1b	0.000148056	-0.289048	0.522	0.578	1	0	Baz1b
Mat2a	0.000150387	0.250279	0.549	0.482	1	0	Mat2a
Adgra1	0.000150543	-0.423029	0.189	0.249	1	0	Adgra1
Golga4	0.000157696	-0.251862	0.526	0.586	1	0	Golga4
Gm27032	0.000159023	0.546705	0.185	0.133	1	0	Gm27032
Slc25a3	0.000162619	0.317448	0.396	0.329	1	0	Slc25a3
Galnt16	0.000163316	-0.359872	0.308	0.37	1	0	Galnt16
Slco2a1	0.000163381	0.390895	0.234	0.173	1	0	Slco2a1
Tox3	0.000163403	0.255992	0.426	0.351	1	0	Tox3
Gm39090	0.000164881	0.447434	0.202	0.146	1	0	Gm39090
Tnik	0.000166594	-0.188519	0.904	0.903	1	0	Tnik
Smarcd3	0.000166891	-0.349077	0.253	0.319	1	0	Smarcd3
Nmnat2	0.000167545	-0.225767	0.707	0.75	1	0	Nmnat2
mt-Nd5	0.000169665	0.574719	0.166	0.115	1	0	mt-Nd5
Idh3b	0.000172542	0.547143	0.183	0.131	1	0	Idh3b
Dpysl2	0.00017323	-0.219605	0.64	0.684	1	0	Dpysl2
4930556J24Rik	0.000175233	0.699315	0.12	0.077	1	0	4930556J24Rik
Ndufb1-ps	0.000182786	0.499668	0.176	0.124	1	0	Ndufb1-ps
Hnrnpdl	0.000190145	0.247793	0.52	0.451	1	0	Hnrnpdl
Serpine2	0.000192696	0.257357	0.331	0.261	1	0	Serpine2
1700126G02Rik	0.00019474	0.601704	0.122	0.078	1	0	1700126G02Rik
Itgbl1	0.000201006	0.483202	0.192	0.138	1	0	Itgbl1
Lrrc4b	0.00020233	-0.382879	0.214	0.275	1	0	Lrrc4b
Mctp2	0.000205938	0.60428	0.161	0.112	1	0	Mctp2
6430590A07Rik	0.000206391	0.410026	0.178	0.125	1	0	6430590A07Rik
Cldn12	0.000211425	0.628698	0.124	0.081	1	0	Cldn12
Iqsec2	0.000211738	-0.281846	0.378	0.449	1	0	Iqsec2
Rgs8	0.000218639	0.447265	0.219	0.162	1	0	Rgs8
Ndnf	0.000218729	0.485353	0.17	0.118	1	0	Ndnf
Mylip	0.000226884	0.502008	0.163	0.113	1	0	Mylip
Arhgef9	0.000227929	0.207494	0.627	0.565	1	0	Arhgef9
Plxna4os3	0.000232633	0.696113	0.101	0.062	1	0	Plxna4os3
Gm45323	0.000235055	0.312634	0.467	0.405	1	0	Gm45323
1700094D03Rik	0.000238847	0.88374	0.101	0.062	1	0	1700094D03Rik
Lmo3	0.000239348	0.302645	0.351	0.285	1	0	Lmo3
4930484I04Rik	0.000244261	0.596458	0.122	0.078	1	0	4930484I04Rik
Nphp4	0.000246748	-0.465064	0.157	0.211	1	0	Nphp4
Prodh	0.000247233	0.684706	0.114	0.073	1	0	Prodh
Phldb2	0.000247391	0.359291	0.259	0.198	1	0	Phldb2
Rab10os	0.000258217	0.353435	0.326	0.264	1	0	Rab10os
Ttc28	0.000258294	-0.318391	0.54	0.58	1	0	Ttc28
Vwc2l	0.000258994	0.140721	0.77	0.69	1	0	Vwc2l
Ak5	0.000259708	-0.324342	0.426	0.479	1	0	Ak5
Rps6ka2	0.000262047	-0.41111	0.275	0.335	1	0	Rps6ka2
Alcam	0.000262186	-0.229102	0.649	0.689	1	0	Alcam
Ski	0.000265739	-0.430274	0.217	0.275	1	0	Ski
AC160336.1	0.000266272	0.684131	0.109	0.068	1	0	AC160336.1
Dhx33	0.000271473	0.545088	0.154	0.107	1	0	Dhx33
Fam214b	0.000280839	0.426192	0.262	0.205	1	0	Fam214b
Nova1	0.000281171	0.194233	0.724	0.66	1	0	Nova1
Tmem178b	0.000289862	-0.107273	0.989	0.986	1	0	Tmem178b
Kcnh5	0.000291386	-0.512663	0.26	0.313	1	0	Kcnh5
Akap6	0.000296343	-0.117378	0.977	0.985	1	0	Akap6
Sdf2	0.00029781	0.502008	0.165	0.116	1	0	Sdf2
Snx29	0.000298463	-0.258402	0.541	0.592	1	0	Snx29
Tmem39a	0.000304611	0.669001	0.11	0.07	1	0	Tmem39a
Gm28376	0.000311096	0.650067	0.11	0.07	1	0	Gm28376
Klhl10	0.000314618	0.537848	0.14	0.095	1	0	Klhl10
Notch3	0.00031988	0.55458	0.137	0.093	1	0	Notch3
Rapgef4os1	0.000321487	0.435788	0.244	0.188	1	0	Rapgef4os1
Slitrk4	0.000324061	0.437483	0.209	0.155	1	0	Slitrk4
Adamts2	0.000333211	-0.794332	0.126	0.173	1	0	Adamts2
Fam124a	0.000334576	-0.433205	0.149	0.202	1	0	Fam124a
Nek10	0.000336512	-0.850186	0.063	0.1	1	0	Nek10
Gm49226	0.000342397	0.522641	0.153	0.106	1	0	Gm49226
Zfp804b	0.000344169	0.114869	0.701	0.618	1	0	Zfp804b
Ppp1r9b	0.000349807	-0.556302	0.101	0.147	1	0	Ppp1r9b
Vcan	0.000352228	0.590294	0.132	0.089	1	0	Vcan
Aak1	0.000353983	-0.164888	0.798	0.83	1	0	Aak1
Ubac2	0.000359798	-0.338288	0.34	0.398	1	0	Ubac2
Col16a1	0.000361746	0.555982	0.157	0.11	1	0	Col16a1
Mgat4c	0.000362309	-0.196123	0.929	0.915	1	0	Mgat4c
Mfap3	0.000366311	-0.372359	0.263	0.322	1	0	Mfap3
Usp50	0.000366439	0.289127	0.353	0.289	1	0	Usp50
March2	0.000367805	0.354414	0.3	0.239	1	0	March2
Grk3	0.000371025	0.298236	0.449	0.39	1	0	Grk3
Gfra1	0.00037161	0.199036	0.424	0.351	1	0	Gfra1
Xrcc6	0.000385316	0.332129	0.275	0.214	1	0	Xrcc6
Kras	0.000390608	0.28548	0.344	0.278	1	0	Kras
Zfp777	0.000397018	0.439438	0.168	0.119	1	0	Zfp777
Aldh1a1	0.000427484	0.490764	0.221	0.168	1	0	Aldh1a1
Trank1	0.000431375	-0.194921	0.709	0.744	1	0	Trank1
Klhl13	0.000433973	0.264885	0.342	0.275	1	0	Klhl13
Lrrc19	0.000436501	0.582471	0.141	0.097	1	0	Lrrc19
Inpp4a	0.000436636	-0.290758	0.399	0.461	1	0	Inpp4a
Dlg5	0.000443613	-0.328669	0.269	0.329	1	0	Dlg5
Gm17171	0.000456718	0.464363	0.115	0.075	1	0	Gm17171
Kcnt2	0.000462597	-0.450735	0.384	0.435	1	0	Kcnt2
Orc1	0.000469937	0.638627	0.111	0.072	1	0	Orc1
Far1os	0.000471351	0.427101	0.237	0.184	1	0	Far1os
Gm44151	0.000472095	0.331443	0.325	0.265	1	0	Gm44151
Gm14211	0.00047858	0.3907	0.192	0.141	1	0	Gm14211
Rab6b	0.000493661	-0.279251	0.447	0.502	1	0	Rab6b
Epha7	0.000495688	0.233824	0.551	0.489	1	0	Epha7
Arcn1	0.00049735	0.410488	0.224	0.169	1	0	Arcn1
Mob3b	0.000501325	0.287171	0.304	0.242	1	0	Mob3b
Tmem94	0.000505733	0.585216	0.121	0.08	1	0	Tmem94
Trpm3	0.00050654	-0.216588	0.8	0.824	1	0	Trpm3
Sycp3	0.000510869	0.425709	0.192	0.141	1	0	Sycp3
Rapgef5	0.000512685	0.231436	0.516	0.453	1	0	Rapgef5
4930428E07Rik	0.000519669	0.533242	0.108	0.069	1	0	4930428E07Rik
Nf1	0.000520076	-0.169426	0.858	0.859	1	0	Nf1
Klhl3	0.00052089	-0.282211	0.315	0.38	1	0	Klhl3
Zmynd8	0.00052625	-0.155227	0.777	0.809	1	0	Zmynd8
Gria3	0.000538668	0.112816	0.867	0.81	1	0	Gria3
Th	0.000538913	0.388779	0.271	0.215	1	0	Th
B130024G19Rik	0.000541486	0.225944	0.234	0.175	1	0	B130024G19Rik
Pram1	0.000559301	0.519107	0.157	0.111	1	0	Pram1
Gm11149	0.000564158	0.300791	0.4	0.341	1	0	Gm11149
Gm6994	0.000573644	0.550756	0.136	0.093	1	0	Gm6994
Gm17178	0.000574637	0.53168	0.135	0.093	1	0	Gm17178
Zfp983	0.000574833	0.450189	0.183	0.134	1	0	Zfp983
Trpc6	0.000578249	0.181173	0.43	0.358	1	0	Trpc6
Dtx3	0.000583505	0.27261	0.363	0.3	1	0	Dtx3
Taco1	0.000597414	-0.336905	0.295	0.353	1	0	Taco1
Ftx	0.000597841	-0.176565	0.783	0.809	1	0	Ftx
Dgkd	0.000602751	-0.301335	0.371	0.429	1	0	Dgkd
Cmtr1	0.000622267	-0.357268	0.236	0.293	1	0	Cmtr1
Ddx49	0.00064189	0.545967	0.116	0.077	1	0	Ddx49
Tmc4	0.000653666	-0.554381	0.106	0.149	1	0	Tmc4
Gm19522	0.000654759	0.639814	0.106	0.068	1	0	Gm19522
Trpc7	0.000664312	-0.525717	0.149	0.197	1	0	Trpc7
Camta1	0.000669354	-0.125693	0.954	0.952	1	0	Camta1
Flrt3	0.000678357	0.254647	0.402	0.336	1	0	Flrt3
Gm48678	0.000680697	0.272192	0.397	0.333	1	0	Gm48678
Gm30054	0.000689981	0.442707	0.216	0.166	1	0	Gm30054
Hsph1	0.000705124	-0.3861	0.273	0.327	1	0	Hsph1
Dtnbos	0.000707259	0.457976	0.18	0.133	1	0	Dtnbos
Srgap3	0.000712925	-0.14395	0.831	0.849	1	0	Srgap3
Mdn1	0.000721556	-0.241368	0.564	0.615	1	0	Mdn1
Gm30648	0.000742676	0.601152	0.116	0.078	1	0	Gm30648
Tomm20	0.000758433	0.480576	0.127	0.086	1	0	Tomm20
Rgs17	0.00076583	-0.210454	0.648	0.68	1	0	Rgs17
Raph1	0.000767073	0.203152	0.582	0.525	1	0	Raph1
Sulf1	0.000774601	-0.507839	0.124	0.169	1	0	Sulf1
Prickle1	0.000775448	-0.176097	0.798	0.819	1	0	Prickle1
Ror1	0.000783123	0.505983	0.161	0.116	1	0	Ror1
Chsy3	0.000784521	-0.332553	0.497	0.542	1	0	Chsy3
Gm48727	0.00080482	0.601704	0.117	0.078	1	0	Gm48727
Cirbp	0.000817982	0.422813	0.18	0.133	1	0	Cirbp
Hmgn3	0.000819513	0.286199	0.345	0.286	1	0	Hmgn3
Mrpl41	0.000839973	-0.376698	0.188	0.241	1	0	Mrpl41
Neurl1a	0.000851606	-0.369273	0.202	0.254	1	0	Neurl1a
Preb	0.00087815	-0.317618	0.292	0.347	1	0	Preb
Mkln1os	0.000879128	0.417718	0.192	0.144	1	0	Mkln1os
Ash1l	0.000917186	-0.171031	0.7	0.733	1	0	Ash1l
Gabrb1	0.000922538	-0.155986	0.933	0.928	1	0	Gabrb1
Josd2	0.000953997	0.405437	0.196	0.147	1	0	Josd2
Nptn	0.000956268	0.152213	0.786	0.737	1	0	Nptn
Grid1	0.00095929	-0.123757	0.933	0.944	1	0	Grid1
4933424G05Rik	0.000968271	0.425794	0.177	0.13	1	0	4933424G05Rik
Gm28960	0.000969667	0.530431	0.133	0.093	1	0	Gm28960
Nrxn2	0.000976067	-0.222589	0.592	0.645	1	0	Nrxn2
Ids	0.000977305	0.594233	0.114	0.076	1	0	Ids
Ncoa2	0.000990831	-0.208675	0.679	0.71	1	0	Ncoa2
Stac	0.000992749	-0.675477	0.14	0.183	1	0	Stac
Dync2h1	0.0010026	-0.224902	0.64	0.671	1	0	Dync2h1
Gprc5b	0.00100333	0.591289	0.121	0.082	1	0	Gprc5b
Slc7a6os	0.0010046	0.350988	0.227	0.175	1	0	Slc7a6os
Ndufaf7	0.00101203	-0.286867	0.293	0.352	1	0	Ndufaf7
4930545L23Rik	0.00104336	0.475862	0.136	0.095	1	0	4930545L23Rik
Gm15584	0.00104436	0.455924	0.176	0.13	1	0	Gm15584
Slit1	0.00104461	-0.316233	0.29	0.347	1	0	Slit1
Zfas1	0.00105476	0.464722	0.128	0.088	1	0	Zfas1
Ankrd12	0.00105671	-0.183849	0.806	0.809	1	0	Ankrd12
Ankrd40	0.00106371	0.492549	0.161	0.118	1	0	Ankrd40
Srrm4os	0.00106841	0.418076	0.165	0.12	1	0	Srrm4os
Gm20721	0.00107983	0.320603	0.219	0.168	1	0	Gm20721
Nphp1	0.00108088	-0.663004	0.073	0.109	1	0	Nphp1
Syt7	0.00109274	0.178008	0.563	0.497	1	0	Syt7
Brinp1	0.0010939	0.130986	0.832	0.773	1	0	Brinp1
Sv2c	0.00109842	0.176327	0.559	0.5	1	0	Sv2c
Ankrd44	0.00110277	-0.305377	0.356	0.412	1	0	Ankrd44
Ildr2	0.00111912	-0.417495	0.195	0.246	1	0	Ildr2
Mgat3	0.00112256	-0.363934	0.195	0.247	1	0	Mgat3
A230004M16Rik	0.00112444	0.382917	0.171	0.125	1	0	A230004M16Rik
Cox7b	0.00112729	0.362907	0.326	0.275	1	0	Cox7b
Gm37679	0.00113129	0.366908	0.24	0.188	1	0	Gm37679
Mrps6	0.00113218	-0.363527	0.151	0.2	1	0	Mrps6
4930444A19Rik	0.00114182	0.461716	0.137	0.096	1	0	4930444A19Rik
Ephb1	0.0011443	-0.273926	0.567	0.601	1	0	Ephb1
Stox2	0.00114457	-0.190512	0.64	0.679	1	0	Stox2
Mindy2	0.00115079	0.253423	0.392	0.333	1	0	Mindy2
Ubl5	0.00115812	0.612194	0.116	0.079	1	0	Ubl5
Gm16168	0.00116612	0.49896	0.168	0.124	1	0	Gm16168
1700025G04Rik	0.00119047	-0.226972	0.509	0.567	1	0	1700025G04Rik
Phf20l1	0.00121497	0.152556	0.79	0.726	1	0	Phf20l1
Ndufb3	0.00122031	0.468702	0.162	0.118	1	0	Ndufb3
Gm16337	0.00122259	0.492381	0.148	0.106	1	0	Gm16337
Lysmd4	0.00122832	0.25701	0.321	0.262	1	0	Lysmd4
Rad23a	0.00122964	0.529732	0.119	0.081	1	0	Rad23a
P3h3	0.00124434	0.354715	0.202	0.153	1	0	P3h3
Gm26917	0.00124638	-0.111528	0.939	0.94	1	0	Gm26917
Necap1	0.00125171	0.507873	0.119	0.081	1	0	Necap1
Gas7	0.00126635	-0.593114	0.131	0.173	1	0	Gas7
Dync1li1	0.00126867	-0.318391	0.24	0.293	1	0	Dync1li1
Mkx	0.00126957	0.281259	0.385	0.325	1	0	Mkx
Fndc3a	0.00130187	-0.349583	0.551	0.601	1	0	Fndc3a
Stxbp6	0.0013041	0.240053	0.402	0.339	1	0	Stxbp6
Esrrg	0.00131013	0.163879	0.809	0.755	1	0	Esrrg
Castor2	0.00131299	-0.29196	0.291	0.347	1	0	Castor2
Reln	0.00133943	0.571983	0.161	0.118	1	0	Reln
Ccdc167	0.00134102	0.483424	0.135	0.095	1	0	Ccdc167
Gm47271	0.00134451	0.368642	0.306	0.255	1	0	Gm47271
Glod4	0.0013538	0.390408	0.175	0.129	1	0	Glod4
Cald1	0.00136763	-0.428645	0.108	0.15	1	0	Cald1
Fbxl19	0.00137632	-0.344762	0.201	0.253	1	0	Fbxl19
Lrch3	0.00139678	-0.183261	0.564	0.616	1	0	Lrch3
Cdadc1	0.00139728	-0.233107	0.293	0.355	1	0	Cdadc1
Uprt	0.00140586	0.588996	0.105	0.07	1	0	Uprt
Rxylt1	0.0014088	0.432044	0.182	0.137	1	0	Rxylt1
Fbxw5	0.00141156	0.465556	0.157	0.115	1	0	Fbxw5
Rufy2	0.00142375	0.226551	0.493	0.436	1	0	Rufy2
Cyth1	0.00144195	0.21079	0.483	0.422	1	0	Cyth1
Rps21	0.00144327	0.566351	0.126	0.088	1	0	Rps21
Camsap1	0.00144405	-0.281977	0.33	0.385	1	0	Camsap1
Uba5	0.00144936	-0.381122	0.178	0.227	1	0	Uba5
Rnf146	0.00145624	0.400958	0.206	0.158	1	0	Rnf146
Atp1b3	0.00145827	0.20013	0.501	0.446	1	0	Atp1b3
Robo1	0.00146593	0.11198	0.991	0.965	1	0	Robo1
Rnft1	0.00147399	0.450189	0.18	0.136	1	0	Rnft1
Pcdh10	0.00151267	0.24344	0.43	0.372	1	0	Pcdh10
Grip2	0.0015195	0.251249	0.442	0.386	1	0	Grip2
Manf	0.00152051	0.325882	0.259	0.207	1	0	Manf
Gm14377	0.00152275	0.587608	0.106	0.071	1	0	Gm14377
Mpp6	0.00154701	0.203781	0.457	0.398	1	0	Mpp6
Zscan22	0.00154833	0.571272	0.106	0.071	1	0	Zscan22
Zfp560	0.00156097	0.456476	0.159	0.117	1	0	Zfp560
Srrt	0.00157721	-0.292758	0.19	0.242	1	0	Srrt
Dclk1	0.00157759	-0.1546	0.941	0.948	1	0	Dclk1
Rps28	0.00159576	0.578448	0.11	0.075	1	0	Rps28
Gm42917	0.00160747	0.538604	0.106	0.071	1	0	Gm42917
Ypel3	0.00162017	0.471614	0.166	0.123	1	0	Ypel3
Gfod1	0.00164698	-0.345079	0.31	0.36	1	0	Gfod1
Etnk1	0.00164757	0.132837	0.829	0.798	1	0	Etnk1
Ppp1r21	0.00165005	-0.268263	0.264	0.322	1	0	Ppp1r21
Mpv17	0.00165622	0.549839	0.132	0.094	1	0	Mpv17
Lrrc3b	0.00167194	0.140503	0.625	0.558	1	0	Lrrc3b
Pcm1	0.00169549	-0.187651	0.683	0.709	1	0	Pcm1
Pex2	0.0017096	0.569631	0.101	0.067	1	0	Pex2
Gm15834	0.00171465	0.575617	0.126	0.089	1	0	Gm15834
Kalrn	0.00171571	-0.163279	0.902	0.899	1	0	Kalrn
Rbfox3	0.00172939	-0.1995	0.678	0.713	1	0	Rbfox3
Npsr1	0.00176704	-0.602595	0.087	0.124	1	0	Npsr1
Cdc26	0.00178224	0.424308	0.174	0.13	1	0	Cdc26
Psd3	0.00179878	0.161421	0.626	0.561	1	0	Psd3
Msi2	0.00180148	0.110293	0.904	0.882	1	0	Msi2
Akap9	0.00181779	-0.198807	0.754	0.764	1	0	Akap9
Cox11	0.0018249	0.446235	0.153	0.112	1	0	Cox11
Ncor2	0.00184652	-0.293138	0.335	0.388	1	0	Ncor2
Rnf216	0.00186378	-0.201827	0.465	0.52	1	0	Rnf216
Gm17231	0.00187862	0.461913	0.144	0.104	1	0	Gm17231
Cap2	0.00188344	-0.296308	0.37	0.427	1	0	Cap2
Tmem168	0.00188858	0.559951	0.109	0.074	1	0	Tmem168
Kank4	0.00189787	0.427361	0.211	0.165	1	0	Kank4
Gm48747	0.00191722	0.330823	0.224	0.175	1	0	Gm48747
Slc25a37	0.00191865	0.573884	0.127	0.09	1	0	Slc25a37
Gm9929	0.00192082	0.528156	0.111	0.076	1	0	Gm9929
Lrsam1	0.00193416	-0.365288	0.132	0.176	1	0	Lrsam1
Wdr61	0.00194331	0.474219	0.175	0.133	1	0	Wdr61
D830024N08Rik	0.00196063	0.340989	0.331	0.282	1	0	D830024N08Rik
Rasgrf1	0.00196117	-0.164402	0.871	0.874	1	0	Rasgrf1
Mapt	0.00196318	-0.124174	0.876	0.885	1	0	Mapt
Arhgef3	0.0019695	0.373124	0.229	0.181	1	0	Arhgef3
Ctnna1	0.0019832	0.256957	0.284	0.232	1	0	Ctnna1
Pde10a	0.00199503	-0.244314	0.938	0.92	1	0	Pde10a
Trappc8	0.00199944	0.249522	0.461	0.41	1	0	Trappc8
Urgcp	0.00203276	-0.223695	0.348	0.405	1	0	Urgcp
Ar	0.00204312	-0.477619	0.239	0.284	1	0	Ar
Gm1992	0.00204722	0.306016	0.364	0.313	1	0	Gm1992
Mpc2	0.00208105	0.347357	0.203	0.157	1	0	Mpc2
D10Wsu102e	0.00208942	-0.255173	0.28	0.336	1	0	D10Wsu102e
Gm43813	0.0021077	0.565564	0.106	0.072	1	0	Gm43813
Gm26827	0.00216346	0.556165	0.104	0.071	1	0	Gm26827
Gm16351	0.00216722	0.288011	0.222	0.173	1	0	Gm16351
Arid1b	0.00220106	-0.185552	0.667	0.718	1	0	Arid1b
Lars2	0.00221616	-0.25037	0.308	0.364	1	0	Lars2
Gm43915	0.00221875	0.363585	0.177	0.133	1	0	Gm43915
Gm26658	0.00223231	0.402613	0.13	0.093	1	0	Gm26658
Mcu	0.00225092	-0.28727	0.417	0.46	1	0	Mcu
Itpa	0.00225324	0.535816	0.107	0.073	1	0	Itpa
Epb41l4b	0.00227133	-0.178169	0.589	0.634	1	0	Epb41l4b
Smurf1	0.00230084	-0.302846	0.318	0.368	1	0	Smurf1
Lrrn2	0.00230811	-0.283767	0.249	0.302	1	0	Lrrn2
Plpp5	0.00232611	0.496183	0.114	0.078	1	0	Plpp5
4930595D18Rik	0.00232706	0.392351	0.184	0.14	1	0	4930595D18Rik
Ankrd11	0.00235695	-0.15233	0.697	0.746	1	0	Ankrd11
Colgalt2	0.00236971	0.227694	0.233	0.183	1	0	Colgalt2
4930415C11Rik	0.00237118	0.451828	0.168	0.126	1	0	4930415C11Rik
Zfand3	0.00237252	-0.201242	0.631	0.655	1	0	Zfand3
4921534H16Rik	0.00238377	0.378004	0.278	0.23	1	0	4921534H16Rik
Ewsr1	0.00239338	0.208619	0.559	0.516	1	0	Ewsr1
Ddx5	0.00241866	0.135238	0.719	0.664	1	0	Ddx5
Mroh8	0.00243455	0.499729	0.101	0.067	1	0	Mroh8
Cfap46	0.00246206	-0.402565	0.195	0.24	1	0	Cfap46
Grik4	0.00247073	-0.211443	0.563	0.611	1	0	Grik4
Rb1	0.00249983	0.194826	0.483	0.426	1	0	Rb1
Smim4	0.00251093	0.40701	0.2	0.156	1	0	Smim4
Thap2	0.0025354	-0.323357	0.195	0.244	1	0	Thap2
Tmbim1	0.00254166	0.538604	0.102	0.069	1	0	Tmbim1
Grip1os2	0.00256823	0.447901	0.158	0.118	1	0	Grip1os2
Nob1	0.00257978	0.443756	0.171	0.129	1	0	Nob1
mt-Nd1	0.00259071	0.216949	0.386	0.33	1	0	mt-Nd1
Ptma	0.00262262	0.436281	0.148	0.109	1	0	Ptma
Fam189a1	0.00262479	0.137333	0.706	0.643	1	0	Fam189a1
Kansl1l	0.00267108	0.209853	0.535	0.487	1	0	Kansl1l
Ebf1	0.00267677	0.201663	0.41	0.358	1	0	Ebf1
Myh9	0.00269203	-0.479665	0.134	0.174	1	0	Myh9
Ube4bos1	0.0026952	0.361319	0.214	0.169	1	0	Ube4bos1
Usp20	0.00271048	-0.318534	0.249	0.298	1	0	Usp20
Clk4	0.00271703	0.245731	0.414	0.358	1	0	Clk4
Pfkfb4	0.00272072	-0.3861	0.188	0.233	1	0	Pfkfb4
Hmgcl	0.00274655	0.465136	0.138	0.1	1	0	Hmgcl
Angpt1	0.00275174	0.535816	0.154	0.115	1	0	Angpt1
Chrnb3	0.00277581	0.363833	0.221	0.175	1	0	Chrnb3
Rsf1os1	0.00277989	0.403456	0.184	0.141	1	0	Rsf1os1
Sphkap	0.00279943	0.178538	0.514	0.456	1	0	Sphkap
Mdh1	0.00280108	0.304265	0.279	0.229	1	0	Mdh1
Kcnh7	0.00280502	-0.220529	0.773	0.781	1	0	Kcnh7
Gm45352	0.00280586	0.468702	0.106	0.073	1	0	Gm45352
Gm50013	0.00280833	0.481818	0.149	0.111	1	0	Gm50013
Ndufb8	0.00281321	0.563749	0.104	0.071	1	0	Ndufb8
Deptor	0.00281987	0.380077	0.186	0.143	1	0	Deptor
Dclk2	0.00283958	-0.19488	0.546	0.599	1	0	Dclk2
Il13ra1	0.00285835	0.411435	0.182	0.14	1	0	Il13ra1
Arrb2	0.00286969	0.495384	0.129	0.093	1	0	Arrb2
4930455C13Rik	0.0028705	0.428323	0.153	0.114	1	0	4930455C13Rik
Hccs	0.0028764	0.495174	0.114	0.079	1	0	Hccs
Meis2	0.00287691	-0.433976	0.13	0.171	1	0	Meis2
Ncoa4	0.00289496	0.373706	0.132	0.095	1	0	Ncoa4
Zdhhc5	0.00295109	0.42934	0.161	0.121	1	0	Zdhhc5
4930512B01Rik	0.0029842	0.375352	0.132	0.095	1	0	4930512B01Rik
Rhof	0.00299108	0.492161	0.13	0.093	1	0	Rhof
Gm26954	0.00300327	0.451547	0.14	0.103	1	0	Gm26954
Lrrc28	0.0030475	-0.298201	0.235	0.285	1	0	Lrrc28
4932443L11Rik	0.00304939	0.437675	0.181	0.14	1	0	4932443L11Rik
Cfl1	0.00307008	0.518975	0.101	0.069	1	0	Cfl1
Lrrn3	0.00309149	0.321765	0.287	0.239	1	0	Lrrn3
Sox12	0.00309196	0.55985	0.102	0.07	1	0	Sox12
Tmem19	0.00311862	0.387782	0.158	0.118	1	0	Tmem19
Filip1l	0.00313897	0.301924	0.197	0.152	1	0	Filip1l
Gm960	0.00315149	0.406306	0.124	0.089	1	0	Gm960
Sptbn4	0.00316898	-0.136097	0.745	0.768	1	0	Sptbn4
Ptpn4	0.00317328	0.187107	0.585	0.539	1	0	Ptpn4
Dedd	0.00318152	0.497681	0.123	0.088	1	0	Dedd
Gm30400	0.00318862	0.598582	0.103	0.071	1	0	Gm30400
Ebf3	0.00319274	0.181794	0.365	0.307	1	0	Ebf3
Lnpk	0.00321463	0.236554	0.44	0.387	1	0	Lnpk
Zbtb49	0.00326185	0.52449	0.102	0.07	1	0	Zbtb49
Mrgbp	0.00327343	0.465636	0.156	0.117	1	0	Mrgbp
Gab2	0.00328761	0.153347	0.708	0.65	1	0	Gab2
Usp34	0.00331122	-0.123345	0.915	0.918	1	0	Usp34
Ptprf	0.00333539	-0.224861	0.323	0.378	1	0	Ptprf
Grm8	0.00338521	-0.248424	0.67	0.693	1	0	Grm8
Gm33680	0.00340566	0.456925	0.143	0.105	1	0	Gm33680
Fam173a	0.00341427	0.293615	0.246	0.198	1	0	Fam173a
Pcf11	0.00341825	0.244221	0.312	0.26	1	0	Pcf11
Gm45435	0.003428	0.496717	0.124	0.089	1	0	Gm45435
Pacsin2	0.00347297	-0.373536	0.164	0.207	1	0	Pacsin2
Gm20713	0.00347682	0.164834	0.211	0.164	1	0	Gm20713
Mgst3	0.00348211	0.541215	0.107	0.075	1	0	Mgst3
Gm4221	0.00348691	0.362503	0.147	0.108	1	0	Gm4221
Actr2	0.00349107	0.244208	0.355	0.303	1	0	Actr2
Rab37	0.00349525	0.449719	0.101	0.069	1	0	Rab37
Fancc	0.0034993	0.310822	0.276	0.227	1	0	Fancc
Inafm1	0.00350626	0.510122	0.11	0.077	1	0	Inafm1
Sdhb	0.00352935	0.331665	0.189	0.146	1	0	Sdhb
Grid2	0.00353127	-0.113823	0.975	0.984	1	0	Grid2
St6gal2	0.00353293	0.289057	0.347	0.298	1	0	St6gal2
Spx	0.00354126	0.387064	0.102	0.07	1	0	Spx
Gm42477	0.00355348	0.513221	0.122	0.087	1	0	Gm42477
Gm10658	0.0036087	0.494697	0.113	0.079	1	0	Gm10658
Gm20404	0.00363236	0.471649	0.16	0.122	1	0	Gm20404
Gm37768	0.00363871	0.382402	0.152	0.113	1	0	Gm37768
Gk5	0.00364349	0.489825	0.117	0.083	1	0	Gk5
4930414N06Rik	0.00364444	0.520149	0.111	0.078	1	0	4930414N06Rik
Ankhd1	0.00365038	0.155422	0.656	0.603	1	0	Ankhd1
Dzank1	0.00365113	0.168249	0.615	0.565	1	0	Dzank1
Zbtb20	0.00368585	-0.133638	0.886	0.899	1	0	Zbtb20
Mef2c	0.0037011	0.19049	0.407	0.349	1	0	Mef2c
Eed	0.00370456	0.3724	0.18	0.139	1	0	Eed
Gm16126	0.00371043	0.464026	0.106	0.074	1	0	Gm16126
Rtbdn	0.00373465	0.321548	0.198	0.154	1	0	Rtbdn
Zfp932	0.00375211	0.34532	0.225	0.18	1	0	Zfp932
Mtx3	0.00375586	0.438328	0.132	0.096	1	0	Mtx3
6720427I07Rik	0.00375605	0.336674	0.232	0.187	1	0	6720427I07Rik
0610040J01Rik	0.00379205	0.457067	0.155	0.117	1	0	0610040J01Rik
Mrps26	0.00380377	0.420493	0.14	0.104	1	0	Mrps26
Sorcs1	0.00380662	-0.254477	0.598	0.63	1	0	Sorcs1
Arl14ep	0.00382493	0.416088	0.124	0.089	1	0	Arl14ep
Ugt8a	0.00386608	0.505228	0.115	0.082	1	0	Ugt8a
Iqsec1	0.00387898	-0.174611	0.627	0.656	1	0	Iqsec1
Mthfd1l	0.00391598	0.270433	0.224	0.178	1	0	Mthfd1l
Gm4876	0.00391934	-0.392557	0.216	0.26	1	0	Gm4876
Nav1	0.00392985	-0.122238	0.881	0.904	1	0	Nav1
Car11	0.00395878	0.434129	0.174	0.135	1	0	Car11
Timm10b	0.00396101	0.363349	0.137	0.1	1	0	Timm10b
Jdp2	0.00397419	-0.385195	0.166	0.209	1	0	Jdp2
Kif5a	0.00398414	0.166298	0.649	0.598	1	0	Kif5a
Tet3	0.00398425	-0.278317	0.407	0.453	1	0	Tet3
Gm10544	0.00400552	0.395639	0.109	0.076	1	0	Gm10544
Prlr	0.00401019	-0.769241	0.156	0.195	1	0	Prlr
Tmcc3	0.00404486	-0.379295	0.357	0.396	1	0	Tmcc3
Vbp1	0.00405698	0.337173	0.219	0.174	1	0	Vbp1
Nol4	0.00410102	0.117333	0.845	0.807	1	0	Nol4
Cpne9	0.00415854	0.357671	0.197	0.155	1	0	Cpne9
Gm5089	0.00416431	0.517868	0.125	0.091	1	0	Gm5089
Prkg2	0.00417667	-0.523436	0.122	0.159	1	0	Prkg2
Ppib	0.00418008	0.279176	0.292	0.242	1	0	Ppib
Slc25a16	0.00419399	0.461397	0.135	0.099	1	0	Slc25a16
Tigar	0.00421415	0.501653	0.109	0.077	1	0	Tigar
Nr1d2	0.00422127	0.270415	0.376	0.329	1	0	Nr1d2
Ddr1	0.00423033	-0.374916	0.186	0.229	1	0	Ddr1
Lmo4	0.0042496	0.377678	0.157	0.118	1	0	Lmo4
Higd1a	0.00426318	0.441352	0.143	0.107	1	0	Higd1a
Grik1	0.0042744	0.104037	0.596	0.525	1	0	Grik1
Col11a1	0.00430038	0.210437	0.463	0.409	1	0	Col11a1
2810013P06Rik	0.00431662	0.482641	0.109	0.077	1	0	2810013P06Rik
Txnrd1	0.00433757	-0.377025	0.143	0.184	1	0	Txnrd1
Mysm1	0.00433898	-0.19037	0.378	0.433	1	0	Mysm1
Cpne4	0.00435939	0.106297	0.682	0.629	1	0	Cpne4
Dennd6b	0.00436297	0.247468	0.335	0.285	1	0	Dennd6b
Clgn	0.00438116	0.244006	0.391	0.342	1	0	Clgn
Socs2	0.00439068	0.300148	0.216	0.172	1	0	Socs2
Sptbn1	0.00440202	-0.119504	0.873	0.864	1	0	Sptbn1
Frmpd3	0.00443388	-0.235088	0.423	0.472	1	0	Frmpd3
Zfp341	0.00448008	0.398313	0.141	0.104	1	0	Zfp341
Tpgs2	0.00448702	0.381645	0.145	0.108	1	0	Tpgs2
Herpud1	0.00449284	0.476695	0.125	0.091	1	0	Herpud1
Kif1a	0.00449296	-0.1421	0.712	0.739	1	0	Kif1a
Vat1l	0.00449461	-0.285388	0.478	0.51	1	0	Vat1l
Asap1	0.00451548	-0.202991	0.703	0.728	1	0	Asap1
Actr1a	0.00451742	0.308683	0.225	0.18	1	0	Actr1a
Ago1	0.00453558	-0.317079	0.205	0.251	1	0	Ago1
Tmed9	0.00454268	0.40479	0.192	0.151	1	0	Tmed9
Ctif	0.00454553	-0.147091	0.58	0.632	1	0	Ctif
Topbp1	0.00461011	0.574902	0.105	0.074	1	0	Topbp1
Amy1	0.00461295	0.152901	0.644	0.585	1	0	Amy1
Zeb1	0.00467076	-0.10971	0.848	0.845	1	0	Zeb1
Adcy5	0.00467628	-0.293376	0.292	0.336	1	0	Adcy5
Frmd5	0.004709	-0.136758	0.885	0.886	1	0	Frmd5
Gm45904	0.0047197	0.365955	0.211	0.169	1	0	Gm45904
Ntng2	0.00473921	0.302965	0.136	0.1	1	0	Ntng2
Gm47889	0.00475101	0.540087	0.101	0.071	1	0	Gm47889
Cdh22	0.00477626	-0.343591	0.235	0.279	1	0	Cdh22
Cnpy1	0.00477751	0.418076	0.163	0.125	1	0	Cnpy1
Ppt1	0.00479103	0.26873	0.308	0.26	1	0	Ppt1
Snta1	0.00480978	0.354319	0.257	0.213	1	0	Snta1
Dot1l	0.00481962	-0.199141	0.334	0.389	1	0	Dot1l
Kcnab1	0.0048316	-0.271722	0.38	0.426	1	0	Kcnab1
Sobp	0.0048422	-0.163277	0.732	0.766	1	0	Sobp
Clk1	0.00485149	0.139731	0.619	0.562	1	0	Clk1
Slitrk1	0.00486157	0.308683	0.224	0.18	1	0	Slitrk1
Cfap44	0.00488093	-0.539291	0.093	0.127	1	0	Cfap44
Gm28905	0.00489738	-0.233662	0.535	0.571	1	0	Gm28905
Prkce	0.0049299	-0.117879	0.835	0.855	1	0	Prkce
Hspa12a	0.00493334	-0.243774	0.35	0.398	1	0	Hspa12a
Gm46124	0.00496071	0.441221	0.106	0.075	1	0	Gm46124
Klhl32	0.0049944	0.130581	0.739	0.679	1	0	Klhl32
Syt17	0.00500987	0.176521	0.407	0.35	1	0	Syt17
Atp5l	0.00503265	0.319611	0.242	0.198	1	0	Atp5l
Pard3b	0.00504354	-0.858572	0.189	0.225	1	0	Pard3b
Atg4d	0.00506292	0.410804	0.158	0.12	1	0	Atg4d
Miga1	0.00506303	-0.228898	0.397	0.445	1	0	Miga1
Sgk3	0.00507179	0.42355	0.118	0.085	1	0	Sgk3
Foxred1	0.00508583	0.397317	0.145	0.109	1	0	Foxred1
Impact	0.0050886	0.174091	0.494	0.438	1	0	Impact
Cs	0.00512494	-0.331403	0.221	0.265	1	0	Cs
Prkd1	0.00515716	0.232504	0.302	0.254	1	0	Prkd1
Rab3c	0.00517901	-0.170286	0.874	0.892	1	0	Rab3c
Qtrt2	0.00520501	0.421174	0.143	0.107	1	0	Qtrt2
Nin	0.00522805	-0.217589	0.311	0.365	1	0	Nin
Gm16286	0.00523471	0.482641	0.109	0.078	1	0	Gm16286
Pds5b	0.00526221	-0.230934	0.498	0.532	1	0	Pds5b
Srsf11	0.00528043	0.137878	0.731	0.675	1	0	Srsf11
Nckap5	0.00528423	-0.302808	0.321	0.364	1	0	Nckap5
Snw1	0.00532917	0.39374	0.154	0.117	1	0	Snw1
Glud1	0.00537251	0.172245	0.444	0.388	1	0	Glud1
Trrap	0.0053769	-0.275313	0.363	0.407	1	0	Trrap
Tcf25	0.00537954	-0.219972	0.526	0.562	1	0	Tcf25
1700019D03Rik	0.00538293	0.447641	0.119	0.086	1	0	1700019D03Rik
Vwa5b2	0.00540296	0.196597	0.473	0.425	1	0	Vwa5b2
Pcid2	0.0054168	0.417655	0.157	0.12	1	0	Pcid2
Rreb1	0.00547014	0.11984	0.538	0.478	1	0	Rreb1
Tmem265	0.00547221	0.456527	0.124	0.091	1	0	Tmem265
Atpif1	0.0054807	0.310004	0.229	0.185	1	0	Atpif1
Angptl2	0.00551113	0.377204	0.169	0.13	1	0	Angptl2
Lamc1	0.00551202	-0.368694	0.254	0.294	1	0	Lamc1
Mbp	0.00551274	-0.380141	0.174	0.216	1	0	Mbp
Zcchc9	0.00552044	0.422813	0.173	0.135	1	0	Zcchc9
H2afy	0.00554997	-0.194794	0.262	0.315	1	0	H2afy
Hip1	0.00555095	-0.303651	0.274	0.32	1	0	Hip1
Srpk2	0.0055605	0.112387	0.842	0.791	1	0	Srpk2
Thap12	0.00557698	0.504452	0.1	0.07	1	0	Thap12
Zdhhc14	0.00560533	-0.219609	0.409	0.458	1	0	Zdhhc14
Ttc6	0.00561187	0.21189	0.332	0.283	1	0	Ttc6
Tex50	0.00564215	0.468702	0.122	0.089	1	0	Tex50
Brd9	0.0056455	0.206188	0.395	0.346	1	0	Brd9
Tbc1d22a	0.00567728	-0.340301	0.169	0.21	1	0	Tbc1d22a
Arhgef7	0.00571189	-0.309722	0.386	0.423	1	0	Arhgef7
Daam1	0.00573237	-0.188153	0.5	0.548	1	0	Daam1
Sorbs1	0.0057383	-0.176953	0.703	0.722	1	0	Sorbs1
Mrtfb	0.00574512	-0.199492	0.562	0.591	1	0	Mrtfb
2410006H16Rik	0.00575681	0.468702	0.103	0.072	1	0	2410006H16Rik
G3bp1	0.005776	-0.262313	0.268	0.317	1	0	G3bp1
Gm43597	0.00579952	0.441071	0.125	0.092	1	0	Gm43597
Nrip3	0.00583527	0.250768	0.281	0.234	1	0	Nrip3
4932441J04Rik	0.0058492	0.351007	0.19	0.15	1	0	4932441J04Rik
Ptpn5	0.0058981	0.204162	0.576	0.535	1	0	Ptpn5
Nox1	0.00595489	0.338934	0.168	0.129	1	0	Nox1
Gm30382	0.00596115	0.263343	0.379	0.327	1	0	Gm30382
Smc2	0.00596655	0.348793	0.154	0.117	1	0	Smc2
Rgmb	0.00597199	0.486404	0.111	0.08	1	0	Rgmb
Gm38251	0.00597633	0.4029	0.154	0.118	1	0	Gm38251
Vps33b	0.00597732	0.361787	0.16	0.122	1	0	Vps33b
Me3	0.00599101	0.12466	0.625	0.565	1	0	Me3
Gm27008	0.00599798	0.283827	0.172	0.133	1	0	Gm27008
Rpe	0.00600158	0.377434	0.167	0.129	1	0	Rpe
Gm38604	0.00601648	0.364679	0.205	0.165	1	0	Gm38604
Dag1	0.00602837	-0.242596	0.282	0.331	1	0	Dag1
Lysmd3	0.00604667	0.428438	0.114	0.082	1	0	Lysmd3
Gm28294	0.00607578	0.492315	0.104	0.074	1	0	Gm28294
B230334C09Rik	0.00608339	0.246708	0.323	0.275	1	0	B230334C09Rik
Trnt1	0.00610703	0.415187	0.118	0.085	1	0	Trnt1
Bbs9	0.00624545	-0.218468	0.463	0.507	1	0	Bbs9
Cdc37l1	0.00626062	-0.221555	0.404	0.449	1	0	Cdc37l1
Riok2	0.00632332	0.369166	0.187	0.148	1	0	Riok2
Gpatch11	0.00633494	0.468702	0.104	0.074	1	0	Gpatch11
Yae1d1	0.00633621	0.461397	0.131	0.097	1	0	Yae1d1
Nr2f2	0.00635022	0.456729	0.112	0.081	1	0	Nr2f2
Gm15083	0.00639914	0.447265	0.111	0.08	1	0	Gm15083
Camsap2	0.00644002	-0.237457	0.375	0.42	1	0	Camsap2
Slc44a1	0.00644731	0.19044	0.501	0.449	1	0	Slc44a1
Gcnt7	0.00647197	0.497848	0.106	0.075	1	0	Gcnt7
Ppp1r10	0.00649966	0.34714	0.186	0.147	1	0	Ppp1r10
Pabpc4	0.00651364	0.243392	0.305	0.256	1	0	Pabpc4
Polr3h	0.00652335	0.321145	0.21	0.169	1	0	Polr3h
Gnl2	0.00653894	-0.295932	0.242	0.288	1	0	Gnl2
Dtd1	0.00655547	-0.193413	0.517	0.556	1	0	Dtd1
Ythdf1	0.0065591	0.394478	0.111	0.079	1	0	Ythdf1
Usp5	0.00662524	0.441517	0.128	0.095	1	0	Usp5
Snhg1	0.00662659	0.431227	0.119	0.087	1	0	Snhg1
Slc7a14	0.0066849	-0.267665	0.406	0.448	1	0	Slc7a14
Sp1	0.00670114	0.327547	0.195	0.155	1	0	Sp1
9330159F19Rik	0.00671333	0.133887	0.638	0.581	1	0	9330159F19Rik
Pde2a	0.00675937	-0.376988	0.195	0.236	1	0	Pde2a
Glra1	0.006783	-0.315111	0.243	0.285	1	0	Glra1
Grm1	0.00681639	0.12768	0.731	0.68	1	0	Grm1
Srsf2	0.00681886	0.198733	0.488	0.442	1	0	Srsf2
Begain	0.00685218	0.259677	0.399	0.358	1	0	Begain
Rab3gap2	0.00687139	-0.228846	0.383	0.429	1	0	Rab3gap2
Cul9	0.00702021	-0.188682	0.432	0.488	1	0	Cul9
Gm26871	0.00704038	-0.109358	0.897	0.909	1	0	Gm26871
Gm13832	0.00707765	0.416959	0.12	0.088	1	0	Gm13832
Nexmif	0.00712605	-0.280626	0.511	0.533	1	0	Nexmif
Mgat5	0.00722311	-0.160099	0.524	0.573	1	0	Mgat5
Cyp46a1	0.00722617	0.405508	0.137	0.103	1	0	Cyp46a1
Calm3	0.00724602	0.367672	0.135	0.1	1	0	Calm3
Sdk1	0.00725563	-0.202689	0.758	0.762	1	0	Sdk1
Igsf21	0.00729346	0.289881	0.282	0.239	1	0	Igsf21
Plppr1	0.00737185	-0.261583	0.359	0.403	1	0	Plppr1
Galnt2	0.00737659	-0.332637	0.205	0.247	1	0	Galnt2
Cmss1	0.00741726	-0.226113	0.421	0.466	1	0	Cmss1
Ccdc30	0.00742552	-0.222877	0.391	0.436	1	0	Ccdc30
Rbm4b	0.00745057	0.292852	0.327	0.286	1	0	Rbm4b
Gm16066	0.00745903	0.434292	0.103	0.073	1	0	Gm16066
Foxn3	0.00751223	-0.184952	0.664	0.675	1	0	Foxn3
Dnajb5	0.00751276	0.488602	0.101	0.071	1	0	Dnajb5
St6galnac5	0.00751277	0.115347	0.54	0.475	1	0	St6galnac5
Tpst2	0.0075637	-0.524138	0.071	0.1	1	0	Tpst2
Pnpt1	0.00758425	0.254866	0.36	0.315	1	0	Pnpt1
Rnf14	0.00760602	0.251891	0.334	0.288	1	0	Rnf14
4930587E11Rik	0.00760629	0.266111	0.161	0.124	1	0	4930587E11Rik
Hdx	0.00768763	0.21684	0.397	0.35	1	0	Hdx
4930527B05Rik	0.00769663	0.336645	0.132	0.098	1	0	4930527B05Rik
Far1	0.00770859	0.176917	0.554	0.515	1	0	Far1
Dgke	0.00775449	-0.329664	0.186	0.227	1	0	Dgke
Mcoln1	0.00775682	0.493793	0.101	0.072	1	0	Mcoln1
Plxnc1	0.00778333	-0.421673	0.227	0.265	1	0	Plxnc1
Fbxl7	0.00778989	0.22507	0.42	0.367	1	0	Fbxl7
Snhg4	0.00781513	0.385044	0.137	0.104	1	0	Snhg4
Gpr45	0.00781592	-0.224785	0.389	0.438	1	0	Gpr45
Psmd7	0.00781769	-0.249527	0.238	0.283	1	0	Psmd7
Lgi1	0.00782532	0.26681	0.384	0.34	1	0	Lgi1
Ftl1-ps1	0.00783792	-0.544718	0.075	0.104	1	0	Ftl1-ps1
Lhfpl3	0.00788756	-0.13099	0.944	0.934	1	0	Lhfpl3
Gm16105	0.00789078	0.418397	0.108	0.078	1	0	Gm16105
Rpl13	0.00790893	0.327729	0.202	0.162	1	0	Rpl13
Mycbp	0.00791207	0.267773	0.281	0.238	1	0	Mycbp
A530046M15Rik	0.007915	0.411369	0.148	0.113	1	0	A530046M15Rik
Bod1l	0.0079178	-0.196431	0.447	0.491	1	0	Bod1l
Agrp	0.00797118	0.254336	0.208	0.165	1	0	Agrp
Pkp4	0.00797947	-0.160571	0.664	0.686	1	0	Pkp4
Gm14966	0.00798028	0.416959	0.123	0.091	1	0	Gm14966
Dusp15	0.00798996	0.264918	0.25	0.206	1	0	Dusp15
Birc6	0.00799254	-0.118344	0.795	0.805	1	0	Birc6
5530401A14Rik	0.00799621	0.149201	0.232	0.187	1	0	5530401A14Rik
Nvl	0.00801361	0.241355	0.402	0.358	1	0	Nvl
Ssbp3	0.00805718	-0.251401	0.352	0.394	1	0	Ssbp3
Vkorc1l1	0.00809258	-0.276557	0.287	0.333	1	0	Vkorc1l1
Shank1	0.00811134	0.149153	0.598	0.551	1	0	Shank1
Coro1c	0.0081164	-0.314405	0.239	0.281	1	0	Coro1c
Nova2	0.00816964	-0.216601	0.357	0.405	1	0	Nova2
Prmt2	0.00822524	-0.320401	0.235	0.277	1	0	Prmt2
Sh2d3c	0.00828069	0.421954	0.116	0.085	1	0	Sh2d3c
Cmtm4	0.00828792	0.370965	0.205	0.167	1	0	Cmtm4
Tmem208	0.0083157	0.34714	0.182	0.144	1	0	Tmem208
Mbnl2	0.00831706	-0.162907	0.706	0.739	1	0	Mbnl2
Cntn3	0.00836204	-0.182522	0.616	0.648	1	0	Cntn3
Dram2	0.00841799	0.29051	0.16	0.123	1	0	Dram2
Lncenc1	0.00846042	0.362745	0.164	0.128	1	0	Lncenc1
A830082N09Rik	0.00857656	0.4386	0.117	0.086	1	0	A830082N09Rik
Phax	0.00859111	0.501653	0.107	0.078	1	0	Phax
Flt3	0.00859469	0.225315	0.32	0.274	1	0	Flt3
Fndc9	0.00874709	0.263205	0.283	0.238	1	0	Fndc9
Ablim2	0.00876381	-0.153908	0.616	0.639	1	0	Ablim2
Slc8a1	0.00880027	-0.122075	0.934	0.939	1	0	Slc8a1
Zfp62	0.00889497	-0.313757	0.221	0.262	1	0	Zfp62
Tmcc1	0.00901782	-0.128993	0.838	0.822	1	0	Tmcc1
Golgb1	0.00902613	-0.205963	0.543	0.573	1	0	Golgb1
Cda	0.00904608	0.421705	0.106	0.077	1	0	Cda
Fstl4	0.00907265	-0.376032	0.312	0.353	1	0	Fstl4
Lgr5	0.00908786	0.254762	0.164	0.127	1	0	Lgr5
Zim3	0.00914283	0.456102	0.119	0.089	1	0	Zim3
Gm49003	0.00915315	0.376444	0.109	0.079	1	0	Gm49003
Frs2	0.00915829	0.207616	0.414	0.366	1	0	Frs2
Qk	0.00919327	0.147707	0.519	0.465	1	0	Qk
Rdh13	0.00923153	0.359839	0.128	0.096	1	0	Rdh13
A830018L16Rik	0.00923858	-0.157483	0.533	0.584	1	0	A830018L16Rik
Pitpnc1	0.00924294	-0.187046	0.533	0.571	1	0	Pitpnc1
Acot7	0.009283	-0.266782	0.4	0.438	1	0	Acot7
Pck2	0.0095775	0.281075	0.151	0.115	1	0	Pck2
Pak7	0.00957962	-0.193404	0.551	0.587	1	0	Pak7
Palmd	0.00958249	0.402814	0.187	0.151	1	0	Palmd
Tcp11l1	0.00960476	0.179893	0.461	0.414	1	0	Tcp11l1
Grb14	0.00961092	0.251268	0.271	0.227	1	0	Grb14
Gm10862	0.00962163	-0.300882	0.198	0.239	1	0	Gm10862
Dcun1d4	0.00965678	-0.282192	0.258	0.3	1	0	Dcun1d4
Rpl22l1	0.00966678	0.380859	0.152	0.118	1	0	Rpl22l1
Sf3b2	0.0096735	-0.239255	0.276	0.322	1	0	Sf3b2
Paxbp1	0.00972262	0.139829	0.566	0.517	1	0	Paxbp1
Gprasp1	0.00981147	-0.112577	0.816	0.825	1	0	Gprasp1
Zmym5	0.00986526	-0.230772	0.284	0.329	1	0	Zmym5
Khdrbs2	0.00991897	0.106938	0.816	0.784	1	0	Khdrbs2
Pcnx	0.00993688	-0.188002	0.461	0.506	1	0	Pcnx
Cacna1i	0.00994116	-0.333946	0.203	0.242	1	0	Cacna1i
Rps6kb2	0.00994728	0.323504	0.177	0.14	1	0	Rps6kb2
Rab28	0.00997646	0.209627	0.456	0.409	1	0	Rab28
Eif4g3	0.00997802	-0.119123	0.767	0.789	1	0	Eif4g3
Atxn2l	0.0100424	0.214701	0.436	0.39	1	0	Atxn2l
Bcan	0.0100596	0.252665	0.24	0.198	1	0	Bcan
Amer2	0.0100778	0.359078	0.158	0.124	1	0	Amer2
Clip3	0.0101182	0.32605	0.232	0.192	1	0	Clip3
Tifa	0.0101198	0.333992	0.16	0.125	1	0	Tifa
Slc25a40	0.0101244	0.270415	0.211	0.172	1	0	Slc25a40
Gm43376	0.0101285	0.272593	0.229	0.189	1	0	Gm43376
Rala	0.0101679	-0.207746	0.363	0.409	1	0	Rala
U2surp	0.0102317	-0.174009	0.466	0.511	1	0	U2surp
Rab6a	0.0102372	0.145878	0.39	0.334	1	0	Rab6a
Cox8a	0.010252	0.352465	0.195	0.158	1	0	Cox8a
Plppr5	0.0103691	-0.319233	0.357	0.391	1	0	Plppr5
Pacsin1	0.010587	-0.126804	0.708	0.725	1	0	Pacsin1
Vit	0.0105892	0.394901	0.122	0.091	1	0	Vit
Aar2	0.0105897	0.459424	0.106	0.078	1	0	Aar2
Tut7	0.0106013	-0.278898	0.274	0.315	1	0	Tut7
Tmem184c	0.0106492	0.396074	0.129	0.097	1	0	Tmem184c
C130071C03Rik	0.0106924	0.159687	0.54	0.494	1	0	C130071C03Rik
Zcchc14	0.0107755	-0.221806	0.323	0.366	1	0	Zcchc14
Cox16	0.0107956	-0.105124	0.823	0.844	1	0	Cox16
Fbxl5	0.0107973	0.172481	0.472	0.422	1	0	Fbxl5
Vcl	0.0107991	0.263403	0.24	0.198	1	0	Vcl
Aven	0.0108876	0.285991	0.214	0.175	1	0	Aven
Armcx3	0.0110102	0.415064	0.135	0.104	1	0	Armcx3
Tnrc6a	0.0110585	-0.111728	0.879	0.882	1	0	Tnrc6a
Stard5	0.0111316	0.256957	0.18	0.143	1	0	Stard5
Sgpp2	0.0111843	0.21853	0.37	0.325	1	0	Sgpp2
Abcb7	0.0111914	-0.308905	0.242	0.281	1	0	Abcb7
Adra1a	0.0112118	-0.441606	0.151	0.186	1	0	Adra1a
Elovl4	0.0112324	0.43515	0.115	0.085	1	0	Elovl4
Hdac4	0.0112659	-0.187473	0.42	0.466	1	0	Hdac4
Szrd1	0.0112729	0.422766	0.119	0.089	1	0	Szrd1
Fth1	0.0113424	0.24631	0.287	0.243	1	0	Fth1
Phldb1	0.0114362	-0.394796	0.146	0.181	1	0	Phldb1
Trir	0.011486	0.450086	0.104	0.076	1	0	Trir
Stac2	0.0115004	0.309045	0.156	0.122	1	0	Stac2
Lonrf2	0.0115114	-0.220461	0.3	0.345	1	0	Lonrf2
Gm27153	0.0115225	0.472671	0.122	0.092	1	0	Gm27153
Fyn	0.0115491	-0.246045	0.495	0.524	1	0	Fyn
1110019D14Rik	0.0115698	-0.341493	0.181	0.218	1	0	1110019D14Rik
Pign	0.0116158	0.238499	0.313	0.27	1	0	Pign
Cacna2d1	0.0116205	-0.284751	0.749	0.742	1	0	Cacna2d1
Htr1f	0.0116692	0.169858	0.259	0.214	1	0	Htr1f
Sult4a1	0.011732	0.312991	0.186	0.149	1	0	Sult4a1
Chrna6	0.0117579	0.416614	0.132	0.101	1	0	Chrna6
Ripor2	0.01181	0.111895	0.489	0.434	1	0	Ripor2
Plcxd2	0.011872	0.306682	0.231	0.191	1	0	Plcxd2
Specc1	0.0119454	0.106373	0.744	0.682	1	0	Specc1
Kdm4c	0.0120327	0.139785	0.642	0.591	1	0	Kdm4c
Entpd7	0.0120394	0.427101	0.128	0.097	1	0	Entpd7
Supt5	0.0120479	-0.270983	0.208	0.248	1	0	Supt5
Gm13402	0.0120543	0.343929	0.162	0.128	1	0	Gm13402
Atxn7l1	0.0120815	-0.169435	0.544	0.582	1	0	Atxn7l1
Rc3h2	0.0120831	0.181975	0.494	0.45	1	0	Rc3h2
Emc10	0.0121786	0.369166	0.154	0.121	1	0	Emc10
Ccdc171	0.0122099	0.305165	0.347	0.311	1	0	Ccdc171
Thoc2	0.0122229	0.115299	0.619	0.579	1	0	Thoc2
Fem1b	0.0122275	0.373545	0.135	0.104	1	0	Fem1b
Fam160a2	0.0122462	-0.300018	0.225	0.265	1	0	Fam160a2
Ccdc136	0.0122716	0.182527	0.515	0.474	1	0	Ccdc136
Tmod2	0.0123499	-0.228009	0.421	0.457	1	0	Tmod2
Tmem8	0.0124241	0.401976	0.12	0.09	1	0	Tmem8
Eif4ebp2	0.0124304	0.404572	0.153	0.12	1	0	Eif4ebp2
Tmeff2	0.0124878	-0.188255	0.847	0.845	1	0	Tmeff2
Dixdc1	0.0124967	-0.197944	0.306	0.354	1	0	Dixdc1
Cep350	0.0125156	-0.15901	0.584	0.624	1	0	Cep350
Fmn1	0.0125563	0.128269	0.497	0.435	1	0	Fmn1
Lhfp	0.0125606	0.249924	0.287	0.242	1	0	Lhfp
Rrnad1	0.0125993	0.22337	0.27	0.227	1	0	Rrnad1
Tiam1	0.012618	-0.280441	0.423	0.454	1	0	Tiam1
Nbdy	0.0126286	0.348072	0.174	0.14	1	0	Nbdy
Csnk1e	0.0126359	0.272546	0.277	0.237	1	0	Csnk1e
Bsn	0.0126402	0.151753	0.541	0.495	1	0	Bsn
0610043K17Rik	0.0126521	0.259888	0.168	0.133	1	0	0610043K17Rik
Hltf	0.0126663	0.273368	0.287	0.245	1	0	Hltf
Tmem259	0.0126759	-0.255477	0.197	0.237	1	0	Tmem259
Lekr1	0.0126948	0.24469	0.452	0.418	1	0	Lekr1
Gm29865	0.0127053	0.358649	0.107	0.078	1	0	Gm29865
Nfatc2	0.0127985	-0.268263	0.209	0.249	1	0	Nfatc2
Txnl1	0.0128365	0.220775	0.294	0.249	1	0	Txnl1
Foxp2	0.0128837	0.14743	0.635	0.59	1	0	Foxp2
Trmt6	0.0129254	0.420608	0.122	0.092	1	0	Trmt6
Ptpru	0.0129425	0.235964	0.415	0.373	1	0	Ptpru
Fam219a	0.0130001	-0.196055	0.573	0.598	1	0	Fam219a
Pex7	0.0130249	0.317156	0.21	0.173	1	0	Pex7
Cdc42bpb	0.0130258	-0.20274	0.318	0.363	1	0	Cdc42bpb
Thap3	0.0130422	-0.264728	0.191	0.231	1	0	Thap3
Zfp536	0.0130597	-0.37774	0.438	0.467	1	0	Zfp536
Mrtfa	0.013103	-0.164804	0.441	0.486	1	0	Mrtfa
Lrrfip1	0.0131501	-0.170173	0.533	0.565	1	0	Lrrfip1
Eif4a1	0.0131535	0.339969	0.154	0.121	1	0	Eif4a1
Adck1	0.0132144	-0.242401	0.255	0.297	1	0	Adck1
Alg9	0.0132578	-0.261458	0.167	0.205	1	0	Alg9
Tardbp	0.013267	0.201585	0.442	0.398	1	0	Tardbp
Tmem196	0.0132674	0.176357	0.437	0.388	1	0	Tmem196
Gnpda2	0.0132723	0.477921	0.108	0.08	1	0	Gnpda2
Eml2	0.0133989	0.18878	0.483	0.44	1	0	Eml2
Ttf1	0.0134079	0.38624	0.13	0.099	1	0	Ttf1
Ccdc6	0.0134339	-0.232984	0.229	0.271	1	0	Ccdc6
Atp2b2	0.0134896	-0.130747	0.791	0.786	1	0	Atp2b2
Mettl25	0.0134977	-0.296047	0.212	0.251	1	0	Mettl25
Gm15336	0.0136055	0.348581	0.116	0.086	1	0	Gm15336
Drp2	0.0136277	0.230235	0.279	0.237	1	0	Drp2
Mtss1	0.0136917	-0.191656	0.566	0.592	1	0	Mtss1
Pitrm1	0.0137028	0.30438	0.224	0.186	1	0	Pitrm1
9630028H03Rik	0.0137297	0.227099	0.228	0.187	1	0	9630028H03Rik
Rogdi	0.0138096	0.283719	0.263	0.224	1	0	Rogdi
Tulp2	0.0138325	0.45078	0.108	0.08	1	0	Tulp2
Katnal2	0.013848	-0.415379	0.142	0.175	1	0	Katnal2
Mterf3	0.0141696	0.348291	0.166	0.132	1	0	Mterf3
Nrd1	0.014219	-0.203869	0.563	0.591	1	0	Nrd1
Sh3gl3	0.0143521	-0.341553	0.187	0.224	1	0	Sh3gl3
Nit1	0.0143717	0.339041	0.152	0.119	1	0	Nit1
Gga3	0.0143727	-0.306992	0.19	0.227	1	0	Gga3
Tead1	0.0143969	-0.380004	0.205	0.241	1	0	Tead1
Fbxo8	0.0144375	0.196973	0.356	0.311	1	0	Fbxo8
Hdhd2	0.0144783	0.350439	0.139	0.107	1	0	Hdhd2
C920021L13Rik	0.0145339	0.378165	0.132	0.101	1	0	C920021L13Rik
Hmgn1	0.0145463	0.297017	0.185	0.149	1	0	Hmgn1
Poc1b	0.0146289	0.37492	0.135	0.104	1	0	Poc1b
Jazf1	0.0146876	-0.139143	0.729	0.756	1	0	Jazf1
Rgma	0.014714	0.369166	0.178	0.144	1	0	Rgma
Hdhd5	0.0147829	0.31697	0.182	0.147	1	0	Hdhd5
Sirt4	0.0148168	0.377554	0.141	0.11	1	0	Sirt4
Slc1a6	0.0148331	0.298777	0.145	0.112	1	0	Slc1a6
Ldhd	0.0148437	0.360178	0.135	0.104	1	0	Ldhd
Smc5	0.0148598	-0.178112	0.436	0.482	1	0	Smc5
Atp5mpl	0.0148922	0.459424	0.106	0.078	1	0	Atp5mpl
Kctd6	0.0149082	0.402207	0.143	0.112	1	0	Kctd6
Wdr76	0.0149084	0.459052	0.101	0.075	1	0	Wdr76
Lrpap1	0.0149577	-0.34946	0.116	0.148	1	0	Lrpap1
Mcrip1	0.0149696	0.355045	0.127	0.097	1	0	Mcrip1
Lmtk3	0.0149801	-0.284065	0.287	0.324	1	0	Lmtk3
Mapk4	0.015007	-0.450956	0.213	0.249	1	0	Mapk4
Gm16541	0.0150306	0.354272	0.141	0.11	1	0	Gm16541
Kif17	0.0150558	-0.294122	0.179	0.216	1	0	Kif17
2900093K20Rik	0.0150893	0.361218	0.127	0.097	1	0	2900093K20Rik
Trmt1	0.0150981	-0.231738	0.245	0.286	1	0	Trmt1
Slc8a3	0.0150996	-0.133267	0.711	0.718	1	0	Slc8a3
Dhx36	0.0151291	-0.204244	0.376	0.42	1	0	Dhx36
Ptms	0.0152194	0.354272	0.145	0.114	1	0	Ptms
Csde1	0.0152566	0.203394	0.378	0.336	1	0	Csde1
Itfg2	0.0153542	0.306082	0.177	0.143	1	0	Itfg2
Ahdc1	0.0154102	-0.183375	0.22	0.264	1	0	Ahdc1
Dlgap4	0.0154686	-0.178112	0.439	0.479	1	0	Dlgap4
Dram1	0.01548	0.326869	0.163	0.129	1	0	Dram1
Dpy30	0.0155126	-0.34643	0.127	0.159	1	0	Dpy30
Nop56	0.0155607	-0.277822	0.23	0.269	1	0	Nop56
Rab18	0.0155614	0.363872	0.179	0.146	1	0	Rab18
Sec24c	0.0155758	-0.349851	0.113	0.144	1	0	Sec24c
Rpap1	0.0155851	0.414254	0.109	0.082	1	0	Rpap1
Rai1	0.015593	-0.174336	0.405	0.453	1	0	Rai1
Pld3	0.0156527	-0.279759	0.167	0.204	1	0	Pld3
Gm11906	0.0158113	0.38624	0.13	0.1	1	0	Gm11906
Metap1	0.0158174	0.259403	0.175	0.14	1	0	Metap1
Rit2	0.0158183	-0.11428	0.909	0.934	1	0	Rit2
Hdac1	0.0158255	0.351392	0.161	0.129	1	0	Hdac1
Sptssa	0.01594	0.420241	0.11	0.082	1	0	Sptssa
A530058N18Rik	0.0161047	0.227041	0.308	0.267	1	0	A530058N18Rik
Ckmt1	0.0161389	-0.342142	0.123	0.155	1	0	Ckmt1
Fkbp3	0.0161904	0.267413	0.237	0.198	1	0	Fkbp3
Pcmtd1	0.0162353	0.138	0.584	0.535	1	0	Pcmtd1
Rap2a	0.0162986	0.308091	0.174	0.14	1	0	Rap2a
Btbd10	0.0163312	0.181852	0.425	0.379	1	0	Btbd10
Myo9b	0.0163881	-0.241998	0.364	0.4	1	0	Myo9b
Nab1	0.0164085	0.37492	0.135	0.104	1	0	Nab1
Kdm5b	0.016435	-0.182434	0.437	0.475	1	0	Kdm5b
Uchl3	0.0164739	-0.25819	0.313	0.351	1	0	Uchl3
Astn1	0.0165435	-0.120345	0.761	0.786	1	0	Astn1
D330023K18Rik	0.0165671	0.38624	0.131	0.101	1	0	D330023K18Rik
Gm37529	0.0166482	0.336912	0.158	0.125	1	0	Gm37529
Prrc2c	0.0166498	-0.163389	0.732	0.757	1	0	Prrc2c
Senp3	0.0167372	0.358898	0.135	0.104	1	0	Senp3
Gm20045	0.0167509	0.35067	0.148	0.117	1	0	Gm20045
Cnst	0.0167627	-0.311895	0.165	0.2	1	0	Cnst
Cdh23	0.0167699	0.481818	0.103	0.077	1	0	Cdh23
Igdcc4	0.0167818	0.154302	0.336	0.289	1	0	Igdcc4
2310057M21Rik	0.0167892	0.406161	0.111	0.083	1	0	2310057M21Rik
Gm12353	0.0168378	0.203539	0.313	0.27	1	0	Gm12353
Far2	0.016899	0.208955	0.37	0.33	1	0	Far2
Ulk4	0.016964	-0.221394	0.281	0.323	1	0	Ulk4
Syt16	0.0169857	-0.148531	0.509	0.553	1	0	Syt16
Gm48765	0.0169969	0.37488	0.166	0.134	1	0	Gm48765
Stt3a	0.0170614	0.340947	0.163	0.13	1	0	Stt3a
Vps29	0.0170902	0.326683	0.174	0.14	1	0	Vps29
Plekha3	0.0171188	-0.354918	0.13	0.162	1	0	Plekha3
Soat1	0.0171652	0.367616	0.127	0.098	1	0	Soat1
Sez6l	0.0172496	-0.154971	0.687	0.7	1	0	Sez6l
Srfbp1	0.0172737	0.367164	0.102	0.075	1	0	Srfbp1
Kirrel	0.0173714	-0.306592	0.147	0.18	1	0	Kirrel
Emc2	0.017504	0.215816	0.219	0.18	1	0	Emc2
Pde11a	0.0175206	0.296152	0.174	0.138	1	0	Pde11a
Immp1l	0.0175252	0.199193	0.386	0.344	1	0	Immp1l
Ptpro	0.0176125	-0.261496	0.396	0.437	1	0	Ptpro
Tent5d	0.0176589	0.355244	0.115	0.087	1	0	Tent5d
Angel2	0.0176633	0.255708	0.232	0.194	1	0	Angel2
Fbxw7	0.017667	-0.152735	0.391	0.44	1	0	Fbxw7
Gpr155	0.0177468	0.264344	0.185	0.15	1	0	Gpr155
Plpp4	0.0177473	-0.336155	0.205	0.24	1	0	Plpp4
Ireb2	0.0177484	-0.201306	0.313	0.358	1	0	Ireb2
Mpp2	0.0178692	-0.38635	0.141	0.173	1	0	Mpp2
Dpyd	0.0179341	-0.223573	0.479	0.504	1	0	Dpyd
Il11ra1	0.0180651	0.358016	0.152	0.121	1	0	Il11ra1
Fastkd1	0.0181215	0.395946	0.121	0.093	1	0	Fastkd1
Gm36198	0.0182291	0.327346	0.213	0.178	1	0	Gm36198
Cspp1	0.0183021	-0.11626	0.725	0.754	1	0	Cspp1
9430091E24Rik	0.0183387	0.423473	0.109	0.082	1	0	9430091E24Rik
1500004A13Rik	0.018366	-0.226628	0.455	0.489	1	0	1500004A13Rik
Col19a1	0.0183921	0.200991	0.218	0.18	1	0	Col19a1
Pom121	0.0184257	0.322064	0.158	0.125	1	0	Pom121
Ccny	0.0184278	0.143045	0.553	0.513	1	0	Ccny
Galnt14	0.0185875	0.242533	0.262	0.223	1	0	Galnt14
Mdh2	0.0185991	-0.332684	0.12	0.151	1	0	Mdh2
Taf12	0.0186595	0.404572	0.113	0.085	1	0	Taf12
Chrna7	0.0187032	-0.294675	0.244	0.282	1	0	Chrna7
Fgf10	0.0187488	0.356992	0.124	0.096	1	0	Fgf10
Ankrd52	0.0188073	0.326869	0.166	0.133	1	0	Ankrd52
Zfp521	0.0189218	0.210339	0.415	0.373	1	0	Zfp521
St8sia5	0.0189614	0.23019	0.18	0.145	1	0	St8sia5
1110038F14Rik	0.0190071	0.419336	0.11	0.083	1	0	1110038F14Rik
A830082K12Rik	0.0190156	0.260024	0.257	0.218	1	0	A830082K12Rik
Vps33a	0.0190269	-0.288147	0.165	0.2	1	0	Vps33a
Dock6	0.0191599	-0.400356	0.117	0.147	1	0	Dock6
Plppr4	0.0191689	0.138628	0.477	0.429	1	0	Plppr4
Kmt2d	0.0191802	-0.218946	0.236	0.276	1	0	Kmt2d
Cdc73	0.0194092	0.188594	0.386	0.34	1	0	Cdc73
Tmem132b	0.019468	0.100732	0.63	0.57	1	0	Tmem132b
Rapgef2	0.0196025	-0.126221	0.587	0.633	1	0	Rapgef2
Asah2	0.0196082	0.31365	0.171	0.138	1	0	Asah2
Dap3	0.0196093	-0.271291	0.158	0.193	1	0	Dap3
Pnrc1	0.0197686	0.278496	0.166	0.133	1	0	Pnrc1
Aldh4a1	0.0197702	-0.358536	0.121	0.151	1	0	Aldh4a1
Gpr173	0.0197755	0.366132	0.127	0.099	1	0	Gpr173
Fbxo34	0.0197795	-0.226404	0.331	0.373	1	0	Fbxo34
Gabarapl2	0.0197928	0.295464	0.193	0.159	1	0	Gabarapl2
Ccdc77	0.019817	0.328714	0.143	0.112	1	0	Ccdc77
Lrriq1	0.0198223	-0.419108	0.09	0.117	1	0	Lrriq1
Acbd4	0.0198347	0.353225	0.125	0.096	1	0	Acbd4
C130073E24Rik	0.019896	0.138473	0.687	0.635	1	0	C130073E24Rik
Rps15a	0.0199441	0.404213	0.119	0.092	1	0	Rps15a
Tmem167	0.0199511	0.239106	0.242	0.204	1	0	Tmem167
Las1l	0.0200677	0.177952	0.362	0.32	1	0	Las1l
Capn10	0.0201178	0.377072	0.127	0.099	1	0	Capn10
Cfap47	0.0201406	0.317039	0.136	0.107	1	0	Cfap47
Ranbp10	0.0201516	0.228949	0.326	0.285	1	0	Ranbp10
Pigs	0.0202023	0.454627	0.104	0.078	1	0	Pigs
Eif3e	0.0202196	0.256294	0.192	0.157	1	0	Eif3e
Fstl5	0.0202869	-0.183423	0.64	0.679	1	0	Fstl5
Galnt18	0.0202934	-0.396592	0.346	0.378	1	0	Galnt18
Ttc19	0.0203163	0.123737	0.579	0.53	1	0	Ttc19
Taok3	0.0203744	-0.187599	0.376	0.416	1	0	Taok3
Jph4	0.0203963	0.172121	0.408	0.365	1	0	Jph4
Tank	0.0204111	0.22756	0.263	0.224	1	0	Tank
Prex2	0.0204629	0.106132	0.208	0.169	1	0	Prex2
Ralgapb	0.0205018	0.126413	0.578	0.535	1	0	Ralgapb
Atp10a	0.0205159	-0.511802	0.091	0.118	1	0	Atp10a
Gpld1	0.0205573	0.302292	0.179	0.147	1	0	Gpld1
Slc12a9	0.0205837	0.326683	0.121	0.093	1	0	Slc12a9
Tmem56	0.020609	0.242821	0.197	0.162	1	0	Tmem56
Rsf1os2	0.0206562	0.367555	0.123	0.095	1	0	Rsf1os2
Usp14	0.0206713	-0.145137	0.366	0.413	1	0	Usp14
Rp9	0.0207038	0.182326	0.441	0.401	1	0	Rp9
Hdac11	0.0207985	0.230004	0.331	0.293	1	0	Hdac11
Stau2	0.0208959	-0.12038	0.814	0.839	1	0	Stau2
Mynn	0.0208973	0.362393	0.119	0.091	1	0	Mynn
Cast	0.0209023	0.30166	0.207	0.173	1	0	Cast
Rfx3	0.0209357	-0.203371	0.56	0.591	1	0	Rfx3
Rcbtb1	0.0211071	0.297261	0.208	0.173	1	0	Rcbtb1
Ldb2	0.0211337	-0.220413	0.51	0.544	1	0	Ldb2
Stk32c	0.0211461	-0.320352	0.135	0.166	1	0	Stk32c
Man2c1os	0.0211974	0.31725	0.171	0.14	1	0	Man2c1os
Wapl	0.0212089	-0.131467	0.416	0.467	1	0	Wapl
P2rx4	0.0212126	0.309665	0.169	0.136	1	0	P2rx4
Hps3	0.0212257	0.372487	0.12	0.093	1	0	Hps3
Onecut2	0.0213044	0.349866	0.174	0.142	1	0	Onecut2
Fam111a	0.0213117	0.331199	0.131	0.102	1	0	Fam111a
Acad10	0.0213285	0.359839	0.128	0.1	1	0	Acad10
Cables2	0.0213361	0.350616	0.119	0.091	1	0	Cables2
Fbxo42	0.0213561	-0.226283	0.324	0.36	1	0	Fbxo42
Stard13	0.021362	-0.660581	0.085	0.11	1	0	Stard13
Zbtb7c	0.0213694	-0.316898	0.178	0.213	1	0	Zbtb7c
Crkl	0.0213795	-0.391895	0.106	0.135	1	0	Crkl
H3f3a	0.0213947	0.296964	0.178	0.145	1	0	H3f3a
Ret	0.0214588	0.272142	0.276	0.24	1	0	Ret
Wnk3	0.0214648	-0.202469	0.253	0.293	1	0	Wnk3
Fgd5	0.0214736	-0.468932	0.088	0.115	1	0	Fgd5
Xpnpep3	0.021487	-0.314711	0.146	0.179	1	0	Xpnpep3
Map4k3	0.0215426	-0.1448	0.495	0.548	1	0	Map4k3
Gpr139	0.021617	0.360178	0.107	0.081	1	0	Gpr139
Nt5c3	0.0216177	0.298777	0.155	0.124	1	0	Nt5c3
Dop1b	0.0216348	-0.192158	0.418	0.452	1	0	Dop1b
Ctnnb1	0.0217751	0.247062	0.188	0.154	1	0	Ctnnb1
Mga	0.0217852	-0.145657	0.48	0.518	1	0	Mga
Pwwp2a	0.0217905	0.172665	0.338	0.294	1	0	Pwwp2a
Ndufab1	0.0218043	0.233148	0.182	0.147	1	0	Ndufab1
Gm28153	0.0218093	0.381698	0.12	0.093	1	0	Gm28153
Sgk1	0.0218722	-0.242913	0.376	0.412	1	0	Sgk1
Naf1	0.0219304	0.359768	0.107	0.081	1	0	Naf1
Gse1	0.0221196	-0.113048	0.608	0.646	1	0	Gse1
Tmem256	0.0221658	0.459242	0.102	0.077	1	0	Tmem256
Papss1	0.0222776	-0.273325	0.209	0.245	1	0	Papss1
Gin1	0.0224132	0.291956	0.148	0.118	1	0	Gin1
Etv1	0.0224506	0.450509	0.107	0.082	1	0	Etv1
Trim11	0.0225933	0.290915	0.13	0.101	1	0	Trim11
Clptm1l	0.0226208	0.342279	0.138	0.109	1	0	Clptm1l
Taf15	0.0226583	0.182531	0.466	0.429	1	0	Taf15
Lage3	0.02268	0.265302	0.188	0.155	1	0	Lage3
Zfp182	0.022682	0.209019	0.279	0.241	1	0	Zfp182
Nrn1	0.0227178	0.302692	0.161	0.13	1	0	Nrn1
Bsdc1	0.0227213	-0.282819	0.19	0.226	1	0	Bsdc1
Tab1	0.0227765	0.325882	0.137	0.107	1	0	Tab1
Brcc3	0.0227766	0.277403	0.182	0.148	1	0	Brcc3
Rbis	0.0228004	0.250167	0.213	0.178	1	0	Rbis
Fam49a	0.022898	-0.223176	0.239	0.277	1	0	Fam49a
Elp3	0.0229413	0.229297	0.187	0.153	1	0	Elp3
Pcdh7	0.022949	-0.151738	0.959	0.955	1	0	Pcdh7
Ggact	0.0229637	0.207497	0.341	0.302	1	0	Ggact
Riok1	0.0231957	-0.193316	0.253	0.294	1	0	Riok1
Antxr1	0.0232553	-0.335663	0.132	0.162	1	0	Antxr1
Zc2hc1a	0.0232742	0.181963	0.389	0.349	1	0	Zc2hc1a
Ifitm10	0.0233606	0.283347	0.166	0.134	1	0	Ifitm10
Hacd3	0.0233968	-0.19608	0.392	0.431	1	0	Hacd3
Gm38304	0.0235833	0.372626	0.114	0.087	1	0	Gm38304
Ociad2	0.0236188	0.362146	0.182	0.151	1	0	Ociad2
Dcx	0.0236609	0.136578	0.461	0.417	1	0	Dcx
Prkcb	0.0238555	-0.123883	0.819	0.827	1	0	Prkcb
Hnrnpr	0.0239316	-0.173976	0.496	0.529	1	0	Hnrnpr
Ascc2	0.0239694	-0.207234	0.22	0.258	1	0	Ascc2
Rhobtb2	0.0240469	0.224777	0.253	0.216	1	0	Rhobtb2
Pag1	0.0240543	-0.203283	0.341	0.377	1	0	Pag1
Gm17106	0.0241968	0.219789	0.352	0.316	1	0	Gm17106
Impg2	0.0242471	0.395946	0.115	0.089	1	0	Impg2
mt-Nd4l	0.0243065	0.385044	0.133	0.105	1	0	mt-Nd4l
Rbm34	0.0244852	-0.314806	0.126	0.156	1	0	Rbm34
Zfp207	0.0245233	0.170866	0.497	0.462	1	0	Zfp207
Polr3gl	0.0245385	0.282289	0.142	0.112	1	0	Polr3gl
Ell2	0.0245901	-0.354833	0.148	0.179	1	0	Ell2
Hhipl1	0.0246343	0.308831	0.135	0.106	1	0	Hhipl1
Nrp2	0.0246895	-0.285815	0.248	0.286	1	0	Nrp2
Mme	0.0247418	0.284838	0.135	0.106	1	0	Mme
Rnf214	0.0248009	-0.161086	0.313	0.358	1	0	Rnf214
Slc6a15	0.0248904	0.176616	0.415	0.372	1	0	Slc6a15
Brinp2	0.0249444	0.10292	0.478	0.431	1	0	Brinp2
Tcte2	0.0249611	-0.19963	0.221	0.26	1	0	Tcte2
Bcl11b	0.0249959	-0.36562	0.121	0.151	1	0	Bcl11b
Abcc10	0.025057	0.387631	0.12	0.093	1	0	Abcc10
Zfp445	0.0251116	0.115105	0.691	0.657	1	0	Zfp445
Dab2ip	0.0251452	-0.257123	0.231	0.267	1	0	Dab2ip
Hnrnpa2b1	0.0252514	0.137356	0.58	0.538	1	0	Hnrnpa2b1
Slc5a3	0.0252612	-0.335573	0.139	0.169	1	0	Slc5a3
Man2a1	0.0253068	0.126154	0.357	0.312	1	0	Man2a1
Zfp715	0.025314	0.261214	0.19	0.157	1	0	Zfp715
Bcat1	0.0253265	0.219507	0.266	0.228	1	0	Bcat1
Sirpa	0.0253289	-0.308905	0.175	0.208	1	0	Sirpa
Rnf170	0.0253418	0.227937	0.288	0.251	1	0	Rnf170
Tial1	0.0253443	0.137895	0.634	0.597	1	0	Tial1
Gm11437	0.0253567	0.277171	0.159	0.129	1	0	Gm11437
1700080N15Rik	0.0253696	0.320949	0.109	0.083	1	0	1700080N15Rik
Fyco1	0.0254394	-0.221922	0.215	0.252	1	0	Fyco1
Orc4	0.0254446	0.114324	0.418	0.368	1	0	Orc4
Kiz	0.0254462	-0.23816	0.274	0.311	1	0	Kiz
Osbpl6	0.0254518	-0.136668	0.796	0.805	1	0	Osbpl6
A230072E10Rik	0.0254584	0.388975	0.147	0.118	1	0	A230072E10Rik
Unc5d	0.0254742	-0.208465	0.716	0.722	1	0	Unc5d
A230056P14Rik	0.025501	0.365609	0.111	0.085	1	0	A230056P14Rik
Trib2	0.0256299	0.311488	0.106	0.081	1	0	Trib2
Klf8	0.0257238	0.220775	0.279	0.241	1	0	Klf8
Ube2e2	0.0257363	-0.101532	0.954	0.946	1	0	Ube2e2
Stmn3	0.0257592	0.173753	0.499	0.463	1	0	Stmn3
Optn	0.0258403	0.228767	0.242	0.206	1	0	Optn
Acer3	0.0259126	0.123	0.511	0.464	1	0	Acer3
Atrnl1	0.0259515	-0.154547	0.772	0.772	1	0	Atrnl1
Dgkz	0.0260715	0.174346	0.393	0.354	1	0	Dgkz
Zim1	0.0260773	-0.213508	0.326	0.362	1	0	Zim1
Gdpd1	0.0260883	-0.136871	0.328	0.375	1	0	Gdpd1
Ak6	0.026241	0.369166	0.103	0.078	1	0	Ak6
Sesn3	0.0262655	-0.162186	0.412	0.457	1	0	Sesn3
Zfp30	0.0262886	0.343171	0.181	0.15	1	0	Zfp30
Spats2l	0.0263387	0.136093	0.538	0.501	1	0	Spats2l
Ppp1r12c	0.0263799	-0.267831	0.226	0.26	1	0	Ppp1r12c
Klhl26	0.0263903	0.369166	0.108	0.082	1	0	Klhl26
Rnf180	0.0264164	-0.122129	0.396	0.445	1	0	Rnf180
AC163638.2	0.026547	0.363961	0.116	0.09	1	0	AC163638.2
Serf2	0.0266612	0.270208	0.139	0.11	1	0	Serf2
Szt2	0.0267782	-0.247505	0.166	0.2	1	0	Szt2
Acot9	0.0267978	0.305203	0.106	0.081	1	0	Acot9
B230217C12Rik	0.0268142	0.393414	0.113	0.087	1	0	B230217C12Rik
Plekhd1	0.026839	0.336645	0.124	0.097	1	0	Plekhd1
Fto	0.0268425	-0.154217	0.711	0.716	1	0	Fto
Lrp3	0.0268653	0.306431	0.172	0.141	1	0	Lrp3
Heatr5a	0.0268672	0.202917	0.32	0.281	1	0	Heatr5a
Gnai1	0.026924	-0.237614	0.296	0.333	1	0	Gnai1
Pdha1	0.0270825	0.386978	0.114	0.088	1	0	Pdha1
Intu	0.0271471	0.387782	0.109	0.084	1	0	Intu
Fn3k	0.0271547	0.389801	0.114	0.089	1	0	Fn3k
Fnta	0.0271672	0.272073	0.222	0.188	1	0	Fnta
Ss18l1	0.0271888	0.280538	0.174	0.143	1	0	Ss18l1
Cabin1	0.0272223	-0.160503	0.345	0.388	1	0	Cabin1
Ammecr1	0.0272486	0.104227	0.47	0.42	1	0	Ammecr1
Dnajc19	0.0272526	0.283072	0.216	0.183	1	0	Dnajc19
Mok	0.0273898	-0.414784	0.12	0.148	1	0	Mok
1700024B18Rik	0.0274349	0.191862	0.255	0.217	1	0	1700024B18Rik
Lrp8os2	0.0275342	0.335808	0.117	0.091	1	0	Lrp8os2
Cerk	0.0276339	-0.291135	0.25	0.283	1	0	Cerk
Fbrsl1	0.0276715	-0.237483	0.351	0.384	1	0	Fbrsl1
Tmem151a	0.0276744	0.377728	0.118	0.092	1	0	Tmem151a
Mt3	0.0277514	0.29326	0.124	0.096	1	0	Mt3
Ube2k	0.0278027	0.112864	0.596	0.553	1	0	Ube2k
Gkap1	0.0278335	-0.19694	0.428	0.461	1	0	Gkap1
Usp3	0.0279101	0.277221	0.198	0.166	1	0	Usp3
Fgfr1	0.0279995	-0.359117	0.19	0.222	1	0	Fgfr1
Eef2k	0.0282103	0.188409	0.292	0.252	1	0	Eef2k
Dclre1c	0.0283528	-0.337617	0.137	0.167	1	0	Dclre1c
Gm43847	0.0284012	0.34592	0.132	0.104	1	0	Gm43847
Lgi2	0.0285233	0.257935	0.178	0.146	1	0	Lgi2
Celf1	0.0285272	-0.131846	0.648	0.67	1	0	Celf1
Eif4a2	0.0285543	0.292703	0.208	0.176	1	0	Eif4a2
Ppfia4	0.0285549	-0.190533	0.323	0.365	1	0	Ppfia4
Polr3c	0.028624	0.364172	0.119	0.093	1	0	Polr3c
Ctsf	0.0287376	0.376444	0.11	0.085	1	0	Ctsf
Tsc22d2	0.0287784	0.169805	0.464	0.425	1	0	Tsc22d2
Gm19744	0.0288346	0.326258	0.109	0.083	1	0	Gm19744
Tlk1	0.0288919	0.163004	0.412	0.369	1	0	Tlk1
Dpysl5	0.0291996	-0.171091	0.391	0.427	1	0	Dpysl5
Pdlim5	0.0292102	0.304877	0.195	0.163	1	0	Pdlim5
Inpp5j	0.0292732	0.317039	0.14	0.112	1	0	Inpp5j
Syn2	0.0293028	-0.134014	0.685	0.698	1	0	Syn2
Ccdc106	0.0293132	0.319839	0.113	0.087	1	0	Ccdc106
Sufu	0.0293542	-0.329804	0.176	0.207	1	0	Sufu
Ankrd13d	0.0294867	-0.293799	0.219	0.253	1	0	Ankrd13d
Srp19	0.0295019	0.387064	0.103	0.078	1	0	Srp19
Tmtc4	0.0296296	0.233148	0.177	0.145	1	0	Tmtc4
Ddx27	0.0296616	0.284278	0.138	0.11	1	0	Ddx27
Sec24d	0.029713	-0.259996	0.202	0.235	1	0	Sec24d
Pfkfb2	0.0298157	0.242194	0.229	0.194	1	0	Pfkfb2
Acp2	0.0299176	0.401976	0.117	0.092	1	0	Acp2
Slc35a1	0.0299535	0.285357	0.209	0.177	1	0	Slc35a1
Gm26542	0.0299886	0.308055	0.145	0.117	1	0	Gm26542
Tmem131	0.0300084	-0.21728	0.391	0.424	1	0	Tmem131
Rps27	0.0300217	0.364172	0.12	0.094	1	0	Rps27
Drg1	0.0300779	0.170425	0.421	0.382	1	0	Drg1
Pnkp	0.0301841	0.27438	0.148	0.119	1	0	Pnkp
Zfp260	0.030343	0.227921	0.169	0.137	1	0	Zfp260
Hnrnpk	0.0303895	0.238927	0.237	0.202	1	0	Hnrnpk
Tsen34	0.0305749	0.362103	0.111	0.086	1	0	Tsen34
2610020C07Rik	0.0305777	0.22337	0.263	0.227	1	0	2610020C07Rik
Lrrfip2	0.0305911	-0.156227	0.465	0.506	1	0	Lrrfip2
Rbm3	0.0306173	0.256999	0.219	0.186	1	0	Rbm3
Gaa	0.0307085	-0.269574	0.218	0.251	1	0	Gaa
Arhgap23	0.030747	0.113697	0.421	0.373	1	0	Arhgap23
Uvrag	0.0307526	-0.161864	0.476	0.512	1	0	Uvrag
Armc6	0.0307598	0.293928	0.136	0.108	1	0	Armc6
Slc16a2	0.0307936	-0.390883	0.125	0.153	1	0	Slc16a2
Srr	0.0308352	0.140897	0.342	0.3	1	0	Srr
Grik5	0.0308489	-0.182534	0.407	0.442	1	0	Grik5
Hsp90aa1	0.0309909	-0.242984	0.26	0.294	1	0	Hsp90aa1
Ccnl2	0.0310364	0.174269	0.431	0.397	1	0	Ccnl2
Cept1	0.0311164	0.209926	0.315	0.28	1	0	Cept1
Sft2d3	0.031217	-0.413526	0.085	0.109	1	0	Sft2d3
Sec61a1	0.0314201	-0.349024	0.2	0.231	1	0	Sec61a1
Echdc1	0.0314387	0.240674	0.198	0.165	1	0	Echdc1
Sem1	0.0314393	0.312852	0.143	0.115	1	0	Sem1
Ddrgk1	0.0314568	0.358519	0.131	0.104	1	0	Ddrgk1
Cacna1e	0.0314959	-0.121331	0.884	0.872	1	0	Cacna1e
Arhgap17	0.0315074	-0.285015	0.179	0.211	1	0	Arhgap17
Tpp1	0.0315517	0.378947	0.104	0.08	1	0	Tpp1
Tbl3	0.0315517	0.378947	0.104	0.08	1	0	Tbl3
Acsl5	0.0315944	0.304191	0.123	0.096	1	0	Acsl5
Fign	0.0316266	0.212477	0.243	0.207	1	0	Fign
Cep164	0.0316744	-0.162554	0.326	0.365	1	0	Cep164
Zfyve16	0.0318043	0.224164	0.368	0.333	1	0	Zfyve16
D6Wsu163e	0.0318204	0.369166	0.1	0.076	1	0	D6Wsu163e
Cct6a	0.0318258	-0.424383	0.09	0.115	1	0	Cct6a
Abhd2	0.0321043	-0.375214	0.2	0.229	1	0	Abhd2
Cul4a	0.0321104	-0.193536	0.266	0.304	1	0	Cul4a
4933406I18Rik	0.0321674	0.113063	0.588	0.546	1	0	4933406I18Rik
Sugt1	0.0322343	0.248576	0.185	0.154	1	0	Sugt1
Parva	0.0322363	0.214492	0.136	0.108	1	0	Parva
Rbm5	0.0322459	-0.142043	0.635	0.646	1	0	Rbm5
Lin7c	0.0323354	0.334951	0.121	0.095	1	0	Lin7c
Ebf2	0.0323693	0.20414	0.164	0.133	1	0	Ebf2
Adamts6	0.0324255	0.162611	0.402	0.364	1	0	Adamts6
Vps35l	0.0324974	-0.202485	0.376	0.407	1	0	Vps35l
Ezh2	0.0325236	0.305566	0.148	0.12	1	0	Ezh2
Nrg4	0.0325319	0.392289	0.151	0.123	1	0	Nrg4
Ndufb2	0.0325941	0.250233	0.18	0.149	1	0	Ndufb2
Atg2a	0.0326461	0.285428	0.167	0.137	1	0	Atg2a
Dph5	0.0326836	0.303546	0.139	0.111	1	0	Dph5
Stk24	0.0327387	-0.265018	0.179	0.211	1	0	Stk24
Eps15	0.032788	0.152281	0.376	0.331	1	0	Eps15
Bcas2	0.0329575	0.214946	0.161	0.13	1	0	Bcas2
Gfod2	0.0333101	-0.177661	0.321	0.36	1	0	Gfod2
Bex3	0.0334924	0.360553	0.114	0.089	1	0	Bex3
Ccdc88c	0.0335225	-0.313297	0.132	0.162	1	0	Ccdc88c
Snx7	0.0335293	-0.338653	0.114	0.142	1	0	Snx7
Slc3a2	0.0335334	0.257067	0.171	0.141	1	0	Slc3a2
Lrrc1	0.0337498	-0.276981	0.19	0.222	1	0	Lrrc1
Prdx2	0.0338392	0.321617	0.131	0.104	1	0	Prdx2
Ttc21b	0.0338869	-0.152265	0.324	0.367	1	0	Ttc21b
Myt1	0.0340673	-0.161541	0.218	0.256	1	0	Myt1
Tom1	0.0341415	0.166047	0.27	0.231	1	0	Tom1
Coq3	0.0342015	0.228468	0.189	0.157	1	0	Coq3
Hspbp1	0.0342288	0.328152	0.145	0.118	1	0	Hspbp1
Pcdhb17	0.0342949	0.357671	0.106	0.082	1	0	Pcdhb17
Gm15738	0.0343038	0.188594	0.331	0.295	1	0	Gm15738
Trp53bp1	0.0345856	-0.152718	0.535	0.565	1	0	Trp53bp1
Chd6	0.0349688	-0.121901	0.732	0.741	1	0	Chd6
Mboat1	0.0350133	0.236849	0.176	0.146	1	0	Mboat1
Top2b	0.0350922	0.164252	0.431	0.392	1	0	Top2b
Slc35b1	0.0352031	0.259077	0.157	0.128	1	0	Slc35b1
Trmt61b	0.0352459	0.236411	0.217	0.184	1	0	Trmt61b
Camkk1	0.0353169	0.312583	0.123	0.097	1	0	Camkk1
Vamp2	0.0353529	0.310218	0.147	0.119	1	0	Vamp2
Vash1	0.0354965	0.323161	0.124	0.098	1	0	Vash1
Rhobtb1	0.0355726	0.330423	0.114	0.089	1	0	Rhobtb1
Esf1	0.0355933	0.185949	0.336	0.299	1	0	Esf1
Ripk2	0.0356533	0.227694	0.16	0.13	1	0	Ripk2
Pdgfa	0.0356563	-0.295429	0.162	0.192	1	0	Pdgfa
Calr	0.0356735	0.369166	0.103	0.079	1	0	Calr
Gdpd3	0.0359315	0.363209	0.103	0.079	1	0	Gdpd3
Marf1	0.0359332	-0.172955	0.31	0.347	1	0	Marf1
Ide	0.0359896	0.144983	0.31	0.271	1	0	Ide
1500011B03Rik	0.0361229	0.301245	0.137	0.11	1	0	1500011B03Rik
Mcmdc2	0.0361306	0.249257	0.143	0.115	1	0	Mcmdc2
Rmdn3	0.0361595	0.25747	0.168	0.138	1	0	Rmdn3
Ankrd29	0.0362593	0.296991	0.175	0.146	1	0	Ankrd29
Trps1	0.0362751	0.110375	0.528	0.484	1	0	Trps1
Tbp	0.0362885	0.32132	0.119	0.093	1	0	Tbp
Hacd2	0.0363009	-0.195191	0.255	0.292	1	0	Hacd2
Man2a2	0.0363293	-0.234688	0.329	0.362	1	0	Man2a2
4930447C04Rik	0.0364126	0.181796	0.449	0.42	1	0	4930447C04Rik
Cnot6	0.0364758	-0.287122	0.227	0.258	1	0	Cnot6
Fam184b	0.0365592	0.289254	0.186	0.156	1	0	Fam184b
Dgcr2	0.0366043	-0.284902	0.167	0.198	1	0	Dgcr2
Podxl2	0.0366558	-0.28205	0.281	0.311	1	0	Podxl2
Snhg8	0.0366799	0.294372	0.148	0.12	1	0	Snhg8
Ythdf3	0.0368335	0.169054	0.522	0.495	1	0	Ythdf3
4921511C10Rik	0.0369292	0.324929	0.116	0.091	1	0	4921511C10Rik
9430015G10Rik	0.0369759	0.343171	0.121	0.096	1	0	9430015G10Rik
Gm32618	0.0370699	0.29291	0.24	0.21	1	0	Gm32618
Slc36a1	0.0372302	0.335728	0.103	0.079	1	0	Slc36a1
Thada	0.0373308	-0.141326	0.499	0.537	1	0	Thada
Camkmt	0.037555	-0.157874	0.563	0.591	1	0	Camkmt
Mpp5	0.0376052	-0.167852	0.252	0.289	1	0	Mpp5
Nrip1	0.0376217	-0.214709	0.224	0.257	1	0	Nrip1
Nfrkb	0.0377401	-0.206828	0.229	0.264	1	0	Nfrkb
H2-T22	0.0378023	0.286623	0.134	0.107	1	0	H2-T22
Cep162	0.0378338	-0.225124	0.242	0.276	1	0	Cep162
Fmnl2	0.0378852	-0.112736	0.737	0.762	1	0	Fmnl2
Ankrd13a	0.0378913	-0.271275	0.224	0.256	1	0	Ankrd13a
Mia3	0.0379143	-0.199028	0.328	0.364	1	0	Mia3
Snx21	0.0379491	0.260673	0.179	0.15	1	0	Snx21
Lypla1	0.0380896	0.260008	0.171	0.142	1	0	Lypla1
Aig1	0.038105	-0.144809	0.64	0.659	1	0	Aig1
Pnma3	0.0381263	-0.286185	0.166	0.197	1	0	Pnma3
Zfp949	0.0382725	0.242194	0.234	0.202	1	0	Zfp949
Tle3	0.0382793	0.363483	0.105	0.082	1	0	Tle3
Map7d2	0.0383306	0.109951	0.602	0.563	1	0	Map7d2
Ptbp2	0.0383867	0.100201	0.622	0.58	1	0	Ptbp2
Acsl6	0.0384276	0.163671	0.354	0.316	1	0	Acsl6
Uap1	0.0384406	0.410176	0.106	0.083	1	0	Uap1
Zfp516	0.0386649	-0.325294	0.126	0.153	1	0	Zfp516
Ino80dos	0.038746	0.20269	0.231	0.198	1	0	Ino80dos
Kitl	0.0388139	0.332408	0.121	0.096	1	0	Kitl
Wdr25	0.0389108	-0.3142	0.138	0.166	1	0	Wdr25
Slc12a6	0.0389171	-0.119491	0.467	0.507	1	0	Slc12a6
Gpr61	0.0390637	0.348408	0.143	0.116	1	0	Gpr61
Foxk2	0.0391186	-0.167385	0.304	0.342	1	0	Foxk2
Atp2b4	0.0391225	-0.183824	0.243	0.28	1	0	Atp2b4
Copg1	0.0391675	0.220975	0.25	0.217	1	0	Copg1
Kcnb1	0.039196	-0.197442	0.303	0.338	1	0	Kcnb1
Scly	0.0391998	-0.324847	0.123	0.15	1	0	Scly
Pcgf5	0.0392315	-0.144082	0.399	0.442	1	0	Pcgf5
Ldb3	0.0392733	0.301466	0.125	0.1	1	0	Ldb3
Apopt1	0.0392965	0.250103	0.189	0.158	1	0	Apopt1
Dancr	0.0393558	0.298777	0.213	0.183	1	0	Dancr
Acot13	0.0394137	0.321548	0.104	0.081	1	0	Acot13
Gm9866	0.0394216	0.188158	0.251	0.216	1	0	Gm9866
Glt8d1	0.0395178	-0.187121	0.271	0.308	1	0	Glt8d1
Micu3	0.0395408	0.132512	0.53	0.494	1	0	Micu3
Cfl2	0.0395551	0.24115	0.211	0.179	1	0	Cfl2
Plppr3	0.0396505	0.123791	0.268	0.231	1	0	Plppr3
Rab4b	0.0397114	0.319325	0.117	0.093	1	0	Rab4b
Nxn	0.0397895	0.107412	0.227	0.192	1	0	Nxn
Ctdsp2	0.039937	0.284023	0.155	0.127	1	0	Ctdsp2
Nfu1	0.0399685	0.258419	0.133	0.107	1	0	Nfu1
Ndrg2	0.0399729	0.328524	0.1	0.077	1	0	Ndrg2
N4bp2	0.0401023	-0.252176	0.302	0.333	1	0	N4bp2
Nkain1	0.040106	0.311693	0.127	0.101	1	0	Nkain1
1110004F10Rik	0.0401586	0.311161	0.201	0.172	1	0	1110004F10Rik
Gm49179	0.040184	0.236529	0.132	0.105	1	0	Gm49179
Sugp1	0.0402167	-0.246806	0.236	0.268	1	0	Sugp1
Ptpra	0.040303	-0.18821	0.41	0.438	1	0	Ptpra
Psmd2	0.0403415	0.337251	0.105	0.082	1	0	Psmd2
Usp4	0.0404199	-0.18177	0.262	0.296	1	0	Usp4
Paqr8	0.0404776	-0.326183	0.112	0.138	1	0	Paqr8
Klhl2	0.0405682	-0.203591	0.368	0.402	1	0	Klhl2
Atp5j	0.0406448	0.373124	0.102	0.079	1	0	Atp5j
Pttg1ip	0.0407605	0.293502	0.126	0.1	1	0	Pttg1ip
Snx3	0.0408266	-0.247174	0.25	0.282	1	0	Snx3
Pgbd5	0.0408782	-0.164137	0.207	0.242	1	0	Pgbd5
AW549877	0.0408988	0.227041	0.221	0.189	1	0	AW549877
Utp15	0.0409388	0.367164	0.102	0.079	1	0	Utp15
Nrbf2	0.0410861	0.357194	0.115	0.091	1	0	Nrbf2
Ppp1r9a	0.041135	-0.13037	0.808	0.806	1	0	Ppp1r9a
3110082I17Rik	0.0412463	-0.325488	0.117	0.144	1	0	3110082I17Rik
Huwe1	0.0412676	-0.111624	0.745	0.755	1	0	Huwe1
Psmd5	0.0412896	-0.333491	0.111	0.137	1	0	Psmd5
Psmd4	0.041292	-0.249659	0.216	0.248	1	0	Psmd4
Pcgf2	0.0413597	0.323829	0.144	0.118	1	0	Pcgf2
Stim2	0.0413771	-0.194399	0.335	0.37	1	0	Stim2
Itsn1	0.0414149	-0.147466	0.648	0.663	1	0	Itsn1
Ak2	0.0414362	0.288494	0.157	0.129	1	0	Ak2
Mpnd	0.0415059	0.267444	0.116	0.092	1	0	Mpnd
Med25	0.0418582	0.303039	0.153	0.126	1	0	Med25
Polr3a	0.0418595	-0.251348	0.11	0.136	1	0	Polr3a
Slc22a23	0.0418934	-0.207938	0.499	0.525	1	0	Slc22a23
Usp7	0.0420175	-0.170708	0.336	0.373	1	0	Usp7
Bcar3	0.0420592	0.364221	0.14	0.115	1	0	Bcar3
9330158H04Rik	0.0420686	0.468702	0.119	0.096	1	0	9330158H04Rik
Dzip1	0.0420719	-0.184887	0.445	0.476	1	0	Dzip1
Kdm4b	0.0420919	-0.101576	0.241	0.282	1	0	Kdm4b
Miga2	0.0420993	0.190478	0.309	0.274	1	0	Miga2
Plcxd1	0.0421296	0.275427	0.101	0.078	1	0	Plcxd1
Zswim5	0.042181	0.137496	0.402	0.359	1	0	Zswim5
Mtor	0.0423099	-0.183375	0.31	0.347	1	0	Mtor
Gucy1a1	0.0423105	0.32031	0.12	0.096	1	0	Gucy1a1
Grsf1	0.0423953	0.292995	0.118	0.093	1	0	Grsf1
Lnpep	0.0423989	0.127112	0.567	0.529	1	0	Lnpep
Timp4	0.042421	0.302757	0.159	0.132	1	0	Timp4
Klf13	0.0424505	-0.31277	0.158	0.186	1	0	Klf13
Abtb1	0.0424824	0.378947	0.103	0.081	1	0	Abtb1
Msra	0.0425135	0.157878	0.431	0.385	1	0	Msra
Znfx1	0.0426321	-0.312326	0.109	0.135	1	0	Znfx1
Atp5j2	0.0426942	0.231663	0.153	0.125	1	0	Atp5j2
Pskh1	0.042766	0.328772	0.111	0.087	1	0	Pskh1
Rpap2	0.0429139	0.238023	0.169	0.14	1	0	Rpap2
Lyrm9	0.0429219	0.3902	0.104	0.082	1	0	Lyrm9
Rai2	0.042994	-0.38565	0.103	0.127	1	0	Rai2
Ppp1r7	0.0431324	-0.307742	0.107	0.133	1	0	Ppp1r7
Tsnax	0.0433014	-0.199918	0.256	0.289	1	0	Tsnax
Sh3gl2	0.0433419	0.10241	0.689	0.649	1	0	Sh3gl2
Rnf215	0.0433894	-0.393794	0.093	0.116	1	0	Rnf215
Zcchc12	0.0434507	-0.303463	0.213	0.242	1	0	Zcchc12
P3h1	0.0435075	-0.381314	0.083	0.106	1	0	P3h1
Zfr2	0.0435652	-0.168953	0.283	0.321	1	0	Zfr2
Gpi1	0.0435826	-0.16537	0.413	0.449	1	0	Gpi1
Malsu1	0.0436576	-0.19779	0.171	0.202	1	0	Malsu1
Mid1	0.0436847	0.276057	0.152	0.125	1	0	Mid1
Armcx1	0.0437246	0.247016	0.193	0.163	1	0	Armcx1
Mfap3l	0.043863	-0.336168	0.169	0.197	1	0	Mfap3l
Prkacb	0.0439275	-0.153597	0.43	0.469	1	0	Prkacb
Sirt5	0.0440022	0.323161	0.121	0.096	1	0	Sirt5
Cpsf6	0.0440743	0.134361	0.596	0.562	1	0	Cpsf6
Gm42726	0.0440873	0.308761	0.102	0.079	1	0	Gm42726
Ralgps1	0.0440943	-0.11225	0.661	0.677	1	0	Ralgps1
Ccm2	0.0441495	-0.199018	0.179	0.211	1	0	Ccm2
Aatf	0.0442403	0.148182	0.364	0.325	1	0	Aatf
Sema4d	0.0442667	-0.21168	0.3	0.332	1	0	Sema4d
Ocrl	0.0442753	0.159876	0.465	0.435	1	0	Ocrl
Prdm15	0.0443169	-0.231738	0.201	0.232	1	0	Prdm15
Ints11	0.0443481	0.369166	0.122	0.098	1	0	Ints11
Gm29514	0.0445248	0.145994	0.395	0.359	1	0	Gm29514
Soga3	0.0445474	-0.125004	0.629	0.645	1	0	Soga3
Cdh9	0.044614	0.164173	0.315	0.284	1	0	Cdh9
Rrp1	0.0446195	0.301245	0.135	0.109	1	0	Rrp1
Stimate	0.0446263	-0.206694	0.239	0.272	1	0	Stimate
Brd3	0.0446764	-0.237185	0.244	0.275	1	0	Brd3
Ccnt2	0.0446966	0.153331	0.592	0.573	1	0	Ccnt2
Ptprt	0.0447072	-0.305065	0.585	0.586	1	0	Ptprt
Ntsr1	0.0447963	0.259403	0.164	0.136	1	0	Ntsr1
Abcf3	0.0449441	0.302052	0.103	0.08	1	0	Abcf3
Grb10	0.0449667	-0.12432	0.674	0.696	1	0	Grb10
Emc3	0.0449847	0.312852	0.141	0.115	1	0	Emc3
Amdhd2	0.0450686	0.328524	0.103	0.081	1	0	Amdhd2
Zfp292	0.0451641	-0.147017	0.532	0.559	1	0	Zfp292
Alas1	0.0452321	0.353225	0.114	0.09	1	0	Alas1
Gm10785	0.0452769	0.192007	0.293	0.258	1	0	Gm10785
Cldnd1	0.045278	0.377728	0.114	0.09	1	0	Cldnd1
Slc12a2	0.0453712	-0.1543	0.302	0.342	1	0	Slc12a2
Plekha6	0.045407	-0.145917	0.622	0.636	1	0	Plekha6
Hnrnpa1	0.0454859	0.290365	0.152	0.125	1	0	Hnrnpa1
Shisa4	0.0454868	0.259888	0.164	0.136	1	0	Shisa4
Col4a1	0.0456243	-0.326253	0.147	0.174	1	0	Col4a1
Mest	0.045628	-0.338653	0.159	0.187	1	0	Mest
Rap1gap	0.0456554	0.157765	0.482	0.446	1	0	Rap1gap
Gm5136	0.0457422	0.353882	0.114	0.09	1	0	Gm5136
Ppp2r1a	0.0458183	0.317636	0.108	0.085	1	0	Ppp2r1a
1810030O07Rik	0.0459014	0.320803	0.122	0.097	1	0	1810030O07Rik
Adnp	0.0459377	-0.15538	0.43	0.465	1	0	Adnp
Gm13986	0.0460362	0.286224	0.16	0.133	1	0	Gm13986
Stard9	0.0460593	0.199767	0.409	0.377	1	0	Stard9
Nat8l	0.0464596	0.337771	0.134	0.109	1	0	Nat8l
Capza1	0.0464953	0.184858	0.314	0.281	1	0	Capza1
A430106G13Rik	0.0465716	0.320379	0.109	0.085	1	0	A430106G13Rik
Lzts3	0.0466281	0.278216	0.145	0.118	1	0	Lzts3
Cstf2	0.0467109	0.131453	0.477	0.437	1	0	Cstf2
2010315B03Rik	0.0468406	-0.255423	0.163	0.192	1	0	2010315B03Rik
Map2k6	0.0469158	0.217712	0.253	0.221	1	0	Map2k6
B3glct	0.0471739	0.268624	0.214	0.184	1	0	B3glct
Gm43696	0.0471878	0.356676	0.11	0.087	1	0	Gm43696
Ecsit	0.0472928	0.248921	0.159	0.132	1	0	Ecsit
Bnip3	0.0473578	0.335436	0.128	0.104	1	0	Bnip3
Gm48749	0.0474363	0.28032	0.148	0.122	1	0	Gm48749
Usp13	0.0474991	-0.214441	0.343	0.374	1	0	Usp13
Dscaml1	0.0475536	-0.218099	0.324	0.355	1	0	Dscaml1
Atf7	0.0476117	0.149414	0.328	0.292	1	0	Atf7
Slc35c2	0.0476815	0.323652	0.109	0.086	1	0	Slc35c2
Gnptg	0.0477394	0.201311	0.169	0.14	1	0	Gnptg
Reep2	0.0479139	0.177161	0.292	0.258	1	0	Reep2
Ppp4r1	0.0479768	-0.191502	0.319	0.354	1	0	Ppp4r1
Rin2	0.0480089	0.151801	0.274	0.238	1	0	Rin2
Kpnb1	0.0480502	0.259888	0.2	0.172	1	0	Kpnb1
Zfp384	0.0482595	0.20914	0.21	0.179	1	0	Zfp384
Caml	0.0482757	0.218924	0.216	0.186	1	0	Caml
1600010M07Rik	0.0483798	0.2573	0.211	0.181	1	0	1600010M07Rik
Aida	0.0485005	-0.293657	0.145	0.173	1	0	Aida
Wdr4	0.0485348	0.312198	0.101	0.078	1	0	Wdr4
Bbs5	0.048741	0.248961	0.245	0.214	1	0	Bbs5
Tdrd7	0.0488168	-0.208773	0.195	0.227	1	0	Tdrd7
Rffl	0.0488265	0.24556	0.181	0.152	1	0	Rffl
Sox2ot	0.0488574	-0.55745	0.203	0.231	1	0	Sox2ot
Tafa2	0.0489904	-0.230367	0.689	0.682	1	0	Tafa2
Aldh6a1	0.049005	0.353225	0.111	0.089	1	0	Aldh6a1
Zswim8	0.0491419	-0.255197	0.245	0.274	1	0	Zswim8
Bax	0.0491721	0.376444	0.108	0.085	1	0	Bax
Atp5md	0.049191	0.197106	0.148	0.121	1	0	Atp5md
Kdm7a	0.0492209	-0.251488	0.312	0.342	1	0	Kdm7a
Tmem30a	0.0492792	-0.262217	0.177	0.206	1	0	Tmem30a
Slc27a2	0.0492941	0.323723	0.12	0.096	1	0	Slc27a2
Alg6	0.0493029	0.287739	0.148	0.122	1	0	Alg6
Coro6	0.0493971	0.138583	0.334	0.295	1	0	Coro6
Nme1	0.0494063	0.35611	0.107	0.085	1	0	Nme1
Dlg3	0.0494528	-0.22847	0.185	0.215	1	0	Dlg3
Hpcal1	0.0494597	-0.401237	0.12	0.144	1	0	Hpcal1
Cntn2	0.0494832	-0.162853	0.286	0.322	1	0	Cntn2
4732471J01Rik	0.0495542	0.134156	0.501	0.464	1	0	4732471J01Rik
Rab11fip4	0.0495574	-0.194949	0.341	0.373	1	0	Rab11fip4
Amz2	0.0495717	0.257554	0.185	0.157	1	0	Amz2
Rnf8	0.049601	-0.178489	0.234	0.267	1	0	Rnf8
Dnttip1	0.0496236	-0.256308	0.143	0.17	1	0	Dnttip1
mt-Nd3	0.0496335	0.225062	0.224	0.194	1	0	mt-Nd3
Srsf6	0.0497667	0.224591	0.314	0.283	1	0	Srsf6
Tmem214	0.0497928	-0.189789	0.2	0.232	1	0	Tmem214
Zfp608	0.0498056	0.107523	0.558	0.521	1	0	Zfp608
Bmper	0.0498844	0.162766	0.224	0.192	1	0	Bmper
Eef1akmt1	0.0499314	0.323652	0.111	0.088	1	0	Eef1akmt1
Bcorl1	0.0499666	0.214281	0.145	0.118	1	0	Bcorl1
Nelfa	0.0499729	0.298777	0.139	0.114	1	0	Nelfa
Stx12	0.049984	0.216919	0.231	0.2	1	0	Stx12
Syn3	0.050194	-0.114171	0.745	0.751	1	0	Syn3
Pde1c	0.0502972	-0.447466	0.189	0.215	1	0	Pde1c
Ap2m1	0.0503229	0.26483	0.114	0.091	1	0	Ap2m1
Sytl2	0.0503297	0.228074	0.192	0.162	1	0	Sytl2
Rtcb	0.0505952	0.392436	0.119	0.096	1	0	Rtcb
Ap5z1	0.0508126	0.314374	0.106	0.084	1	0	Ap5z1
Mta3	0.0508169	0.140376	0.442	0.409	1	0	Mta3
Vegfa	0.0509023	0.21224	0.185	0.156	1	0	Vegfa
Eif4e3	0.050967	-0.253261	0.178	0.207	1	0	Eif4e3
Cep295	0.0510335	-0.163934	0.301	0.336	1	0	Cep295
Knop1	0.0510359	0.211794	0.198	0.169	1	0	Knop1
Cep112	0.051097	0.144616	0.454	0.418	1	0	Cep112
Gm13483	0.051191	0.254427	0.206	0.177	1	0	Gm13483
Rasgef1a	0.0513163	-0.164014	0.454	0.488	1	0	Rasgef1a
Syndig1	0.0514044	-0.205898	0.339	0.373	1	0	Syndig1
Luc7l	0.0514682	-0.164089	0.318	0.353	1	0	Luc7l
Slc25a42	0.0515183	0.243915	0.173	0.145	1	0	Slc25a42
Efna5	0.0515815	-0.234176	0.623	0.628	1	0	Efna5
Slirp	0.0518148	0.31398	0.111	0.089	1	0	Slirp
Dock1	0.0518483	0.273446	0.137	0.111	1	0	Dock1
Smg1	0.0519924	-0.100511	0.73	0.744	1	0	Smg1
Gm16093	0.0521	0.203199	0.195	0.165	1	0	Gm16093
Pxdn	0.0521148	-0.380473	0.14	0.165	1	0	Pxdn
Clmn	0.0521922	-0.226178	0.154	0.183	1	0	Clmn
Lrch2	0.0524333	0.143722	0.384	0.348	1	0	Lrch2
Uqcc1	0.0525241	-0.189284	0.281	0.314	1	0	Uqcc1
Retreg1	0.0526941	-0.177276	0.368	0.402	1	0	Retreg1
Gm31508	0.0527256	0.198942	0.207	0.176	1	0	Gm31508
Acin1	0.0527953	0.10238	0.557	0.511	1	0	Acin1
St13	0.0529352	-0.135691	0.352	0.388	1	0	St13
Sec24a	0.0529507	-0.13722	0.459	0.493	1	0	Sec24a
Ypel4	0.0529606	0.238218	0.245	0.215	1	0	Ypel4
Clec2l	0.0529694	0.328524	0.133	0.109	1	0	Clec2l
Drd2	0.0529734	0.130486	0.349	0.308	1	0	Drd2
Osbpl3	0.0529788	0.114784	0.266	0.231	1	0	Osbpl3
Prdm11	0.0529846	0.179196	0.196	0.165	1	0	Prdm11
Otud4	0.0530458	0.169397	0.411	0.38	1	0	Otud4
Camta2	0.0531336	0.19276	0.203	0.173	1	0	Camta2
Mthfr	0.0531445	-0.268934	0.146	0.173	1	0	Mthfr
Pde1a	0.0532008	-0.308257	0.486	0.503	1	0	Pde1a
Rps23	0.0532345	0.295793	0.111	0.089	1	0	Rps23
Ints6l	0.0532403	0.153392	0.454	0.424	1	0	Ints6l
Dnah9	0.0532525	-0.246713	0.187	0.216	1	0	Dnah9
Tgs1	0.0532733	-0.177336	0.235	0.268	1	0	Tgs1
Ap2a1	0.0532961	-0.224853	0.205	0.235	1	0	Ap2a1
Slc25a51	0.0532999	0.171378	0.227	0.195	1	0	Slc25a51
Secisbp2	0.053519	0.232543	0.198	0.169	1	0	Secisbp2
Stat2	0.0536494	-0.199918	0.133	0.161	1	0	Stat2
Rps9	0.053756	0.344157	0.124	0.1	1	0	Rps9
Tnpo2	0.0539796	0.244208	0.196	0.168	1	0	Tnpo2
Sema3c	0.054122	0.303364	0.126	0.102	1	0	Sema3c
Naxd	0.0541243	0.260008	0.174	0.147	1	0	Naxd
Iqgap1	0.0541436	0.10872	0.386	0.347	1	0	Iqgap1
Exoc2	0.0541547	-0.127793	0.368	0.404	1	0	Exoc2
Bmpr1b	0.0542571	0.237153	0.191	0.162	1	0	Bmpr1b
Stk16	0.0543153	-0.242437	0.126	0.152	1	0	Stk16
Tbpl1	0.0543896	0.325009	0.104	0.082	1	0	Tbpl1
Katnbl1	0.0545028	-0.224664	0.225	0.256	1	0	Katnbl1
Eif5	0.0545487	-0.213832	0.228	0.259	1	0	Eif5
Ppp1r2	0.0546891	0.155652	0.216	0.184	1	0	Ppp1r2
Ranbp17	0.0546954	-0.153968	0.433	0.468	1	0	Ranbp17
Gm17018	0.0547203	0.314374	0.109	0.086	1	0	Gm17018
Cep89	0.0547602	-0.287061	0.124	0.15	1	0	Cep89
Cubn	0.0547964	-0.446181	0.09	0.111	1	0	Cubn
Zfp655	0.0548685	0.343171	0.101	0.079	1	0	Zfp655
Synpr	0.0549798	0.151845	0.225	0.192	1	0	Synpr
Nup54	0.054982	0.275249	0.153	0.127	1	0	Nup54
Map3k2	0.0550095	-0.180545	0.462	0.487	1	0	Map3k2
Clip2	0.0550115	-0.184716	0.247	0.28	1	0	Clip2
Atp6v1g2	0.0550414	0.282606	0.14	0.115	1	0	Atp6v1g2
March11	0.05505	0.130654	0.441	0.405	1	0	March11
Map3k10	0.0551222	-0.234258	0.232	0.262	1	0	Map3k10
Iws1	0.055164	-0.209018	0.315	0.346	1	0	Iws1
Selenoo	0.0551827	0.30173	0.113	0.09	1	0	Selenoo
Zfp26	0.0552693	0.26775	0.127	0.103	1	0	Zfp26
Sav1	0.0552695	0.181006	0.198	0.168	1	0	Sav1
Gmps	0.0553555	0.197953	0.243	0.213	1	0	Gmps
Nisch	0.055491	-0.151279	0.45	0.484	1	0	Nisch
Actl6b	0.0555611	-0.166534	0.182	0.213	1	0	Actl6b
Krit1	0.0558266	0.11176	0.618	0.587	1	0	Krit1
Fam199x	0.0559514	0.215416	0.196	0.167	1	0	Fam199x
Dnmt1	0.055966	0.272593	0.125	0.101	1	0	Dnmt1
Acrbp	0.056154	0.248736	0.12	0.096	1	0	Acrbp
Mau2	0.0563085	-0.234991	0.287	0.316	1	0	Mau2
Crot	0.0563277	0.26903	0.17	0.144	1	0	Crot
Ift20	0.0563394	0.253851	0.185	0.158	1	0	Ift20
Usp2	0.0564759	0.318368	0.119	0.096	1	0	Usp2
Msrb3	0.0564796	0.205668	0.205	0.176	1	0	Msrb3
Ptpn1	0.0565044	-0.227292	0.282	0.311	1	0	Ptpn1
Tacc1	0.056661	-0.151884	0.419	0.449	1	0	Tacc1
Puf60	0.0568752	-0.313452	0.136	0.162	1	0	Puf60
Cdk8	0.0571048	-0.144411	0.59	0.616	1	0	Cdk8
Gm42303	0.0571053	0.223336	0.171	0.144	1	0	Gm42303
Blvra	0.057215	0.286499	0.109	0.087	1	0	Blvra
Gm47167	0.057316	0.205668	0.212	0.182	1	0	Gm47167
C030047K22Rik	0.057391	0.288996	0.157	0.132	1	0	C030047K22Rik
Hnrnph2	0.0574125	0.231663	0.151	0.125	1	0	Hnrnph2
Reep3	0.0574234	0.151673	0.295	0.261	1	0	Reep3
Dipk1b	0.0574603	0.247793	0.186	0.158	1	0	Dipk1b
Gm28320	0.0575121	0.170453	0.119	0.095	1	0	Gm28320
Sdsl	0.0575669	0.372778	0.109	0.087	1	0	Sdsl
Nsa2	0.0576599	0.27201	0.122	0.099	1	0	Nsa2
Mrap2	0.0577916	-0.408901	0.142	0.166	1	0	Mrap2
Ccdc62	0.0578284	-0.384964	0.089	0.111	1	0	Ccdc62
Gm20754	0.0578527	-0.330713	0.331	0.357	1	0	Gm20754
Mdm4	0.0580466	0.121051	0.572	0.542	1	0	Mdm4
Scn2b	0.0583885	0.318677	0.102	0.081	1	0	Scn2b
Ppp2r3a	0.0584406	0.101211	0.56	0.524	1	0	Ppp2r3a
Slc37a3	0.0585315	-0.258482	0.15	0.176	1	0	Slc37a3
Atad1	0.0586754	0.169236	0.309	0.275	1	0	Atad1
Mrpl33	0.058714	0.257198	0.158	0.133	1	0	Mrpl33
Atp5g1	0.0587179	0.298777	0.146	0.122	1	0	Atp5g1
Wars	0.0587258	0.304071	0.125	0.102	1	0	Wars
Slc1a4	0.0588261	0.273686	0.154	0.129	1	0	Slc1a4
Bdh1	0.0588465	0.189843	0.182	0.154	1	0	Bdh1
Hira	0.059024	-0.130647	0.489	0.523	1	0	Hira
Ptar1	0.0590523	0.186178	0.245	0.214	1	0	Ptar1
Tmem145	0.0591421	0.261878	0.24	0.213	1	0	Tmem145
Stam2	0.0591495	0.214519	0.213	0.184	1	0	Stam2
Rapgef1	0.0592313	-0.158729	0.381	0.415	1	0	Rapgef1
Srrm1	0.0595003	-0.123634	0.574	0.598	1	0	Srrm1
Herc4	0.0597081	0.133718	0.392	0.355	1	0	Herc4
Mthfsl	0.0598084	0.304583	0.116	0.093	1	0	Mthfsl
Dtnb	0.0598102	-0.108914	0.711	0.725	1	0	Dtnb
Btbd8	0.0598307	-0.181849	0.222	0.253	1	0	Btbd8
Ensa	0.0598516	0.245535	0.181	0.154	1	0	Ensa
Lonrf1	0.0599344	0.176521	0.166	0.138	1	0	Lonrf1
Ttbk1	0.059982	-0.194263	0.399	0.428	1	0	Ttbk1
Pianp	0.0602283	0.197725	0.208	0.179	1	0	Pianp
Top3b	0.0603362	-0.186125	0.172	0.202	1	0	Top3b
Camkk2	0.0603492	0.21055	0.279	0.249	1	0	Camkk2
Ggps1	0.0603819	0.130617	0.326	0.289	1	0	Ggps1
Git2	0.060394	-0.141178	0.351	0.387	1	0	Git2
Prpf19	0.0604018	0.181126	0.145	0.119	1	0	Prpf19
Mical3	0.0604144	-0.107423	0.745	0.774	1	0	Mical3
Gabpa	0.0604581	-0.342142	0.082	0.104	1	0	Gabpa
Tyw5	0.0605161	0.276973	0.135	0.111	1	0	Tyw5
Qtrt1	0.0605626	-0.267649	0.158	0.185	1	0	Qtrt1
Tspan5	0.0607941	-0.12254	0.469	0.501	1	0	Tspan5
Gm44686	0.0608696	0.330486	0.123	0.1	1	0	Gm44686
Ndufa6	0.0609778	0.275427	0.101	0.08	1	0	Ndufa6
Mbnl1	0.0609847	0.106565	0.548	0.515	1	0	Mbnl1
Aldh1l2	0.0611143	0.292995	0.115	0.093	1	0	Aldh1l2
Amotl1	0.0611284	0.132688	0.295	0.26	1	0	Amotl1
E2f3	0.0611781	0.201954	0.292	0.261	1	0	E2f3
Nxpe4	0.0613341	-0.202639	0.284	0.316	1	0	Nxpe4
Shd	0.0614936	0.235725	0.196	0.169	1	0	Shd
Smpd3	0.0616721	-0.294157	0.249	0.275	1	0	Smpd3
Armc1	0.0616975	0.298777	0.136	0.112	1	0	Armc1
Gm10649	0.0617001	0.180332	0.344	0.311	1	0	Gm10649
Tmem132d	0.061823	-0.307203	0.26	0.287	1	0	Tmem132d
Eef1a1	0.0620066	0.268907	0.162	0.136	1	0	Eef1a1
Slc10a7	0.0620534	-0.216538	0.249	0.279	1	0	Slc10a7
Gm1604a	0.0621007	-0.262302	0.191	0.217	1	0	Gm1604a
Zbtb26	0.0621066	0.367164	0.101	0.08	1	0	Zbtb26
Zfp286	0.0621573	0.293131	0.116	0.094	1	0	Zfp286
Ndufb9	0.0624185	0.315228	0.103	0.082	1	0	Ndufb9
Naa30	0.0625242	0.196243	0.182	0.155	1	0	Naa30
Prnp	0.062605	0.296563	0.148	0.124	1	0	Prnp
Grik2	0.0626807	-0.104382	0.981	0.977	1	0	Grik2
Rras2	0.0626946	-0.26328	0.171	0.198	1	0	Rras2
Gsg1l	0.0628475	0.150801	0.302	0.271	1	0	Gsg1l
9430041J12Rik	0.0629994	0.188251	0.161	0.135	1	0	9430041J12Rik
Rell2	0.0630707	0.254995	0.162	0.136	1	0	Rell2
Zfp112	0.0630863	0.32031	0.124	0.101	1	0	Zfp112
Lactb	0.0632249	0.319325	0.114	0.092	1	0	Lactb
Wipf1	0.0633232	0.324312	0.109	0.088	1	0	Wipf1
Gsr	0.0633601	0.184742	0.205	0.176	1	0	Gsr
Tusc3	0.0635362	-0.145946	0.508	0.536	1	0	Tusc3
Adam12	0.0635733	-0.453295	0.132	0.155	1	0	Adam12
Tsc1	0.0635761	-0.11135	0.464	0.504	1	0	Tsc1
2210408I21Rik	0.063601	-0.112781	0.755	0.751	1	0	2210408I21Rik
Cd46	0.0637107	0.163848	0.361	0.331	1	0	Cd46
Ivns1abp	0.0637345	0.204683	0.24	0.21	1	0	Ivns1abp
Cntnap1	0.0637568	0.202187	0.263	0.232	1	0	Cntnap1
Clns1a	0.0637684	0.280399	0.143	0.118	1	0	Clns1a
Tmem50b	0.0637836	0.34203	0.109	0.088	1	0	Tmem50b
Map3k1	0.0638483	0.171129	0.159	0.133	1	0	Map3k1
Tmem63c	0.063912	-0.171838	0.218	0.248	1	0	Tmem63c
Tmem201	0.0639719	-0.30799	0.137	0.162	1	0	Tmem201
Zfp106	0.0640281	-0.151146	0.344	0.377	1	0	Zfp106
Rnf123	0.0640287	0.245479	0.167	0.141	1	0	Rnf123
Klhl8	0.0640702	-0.347586	0.111	0.133	1	0	Klhl8
Aspscr1	0.0642417	-0.339844	0.119	0.143	1	0	Aspscr1
Runx2	0.0642677	0.180565	0.29	0.258	1	0	Runx2
Fam114a2	0.0642911	-0.257892	0.234	0.262	1	0	Fam114a2
Rpgr	0.0643085	0.11498	0.421	0.385	1	0	Rpgr
Zfp934	0.0643093	-0.19098	0.192	0.222	1	0	Zfp934
Drg2	0.0643415	0.329683	0.119	0.097	1	0	Drg2
Abhd8	0.0645391	0.304726	0.114	0.092	1	0	Abhd8
6330403K07Rik	0.0645544	0.245535	0.175	0.149	1	0	6330403K07Rik
Slc25a36	0.0647118	0.14788	0.436	0.409	1	0	Slc25a36
Lima1	0.0650999	-0.225559	0.135	0.162	1	0	Lima1
Togaram2	0.0651985	-0.399194	0.084	0.104	1	0	Togaram2
Aqr	0.0653858	0.108335	0.291	0.256	1	0	Aqr
Prrt1	0.0653866	0.283487	0.15	0.125	1	0	Prrt1
Sept8	0.0654211	-0.212156	0.194	0.223	1	0	Sept8
Csdc2	0.065672	0.233547	0.145	0.12	1	0	Csdc2
Lrrc45	0.0657945	-0.18235	0.319	0.349	1	0	Lrrc45
Pcolce2	0.0658012	0.177653	0.17	0.143	1	0	Pcolce2
Wac	0.0659803	0.103931	0.596	0.555	1	0	Wac
Pex5	0.0659827	0.265419	0.154	0.129	1	0	Pex5
Brd1	0.0660581	-0.160583	0.365	0.398	1	0	Brd1
Map3k13	0.0661799	-0.154042	0.358	0.393	1	0	Map3k13
[truncated: 90,526 more rows]

## Sheet: filtered DEGs (mutant vs wt)
Gene	p_val	avg_log2FC	pct.1	pct.2	p_val_adj	cluster	gene
Gm42418	1.13163e-132	-0.722396	0.981	0.997	2.44476e-128	0	Gm42418
AC149090.1	1.8426e-119	1.399	0.872	0.589	3.98075e-115	0	AC149090.1
Ube3a	7.68736e-47	0.419468	0.988	0.947	1.66078e-42	0	Ube3a
Malat1	6.47039e-38	0.23618	1	1	1.39786e-33	0	Malat1
Mir124a-1hg	7.88177e-38	0.695848	0.778	0.586	1.70278e-33	0	Mir124a-1hg
Syne1	1.27367e-24	-0.381206	0.959	0.983	2.75164e-20	0	Syne1
Meg3	1.48841e-20	0.121183	1	1	3.21557e-16	0	Meg3
Gm20642	3.38093e-20	0.363013	0.836	0.704	7.30416e-16	0	Gm20642
Cadm2	6.58314e-19	0.255301	0.999	0.998	1.42222e-14	0	Cadm2
mt-Nd4	7.53889e-19	0.627901	0.566	0.411	1.6287e-14	0	mt-Nd4
Macf1	1.18518e-18	-0.231032	0.994	0.998	2.56046e-14	0	Macf1
Leng9	1.2245e-18	0.620304	0.57	0.42	2.64541e-14	0	Leng9
Nfkb2	1.77211e-18	1.40413	0.188	0.073	3.82846e-14	0	Nfkb2
Gm15680	2.13239e-18	0.896864	0.378	0.231	4.60681e-14	0	Gm15680
Ctnna3	1.09166e-17	0.360676	0.874	0.799	2.35843e-13	0	Ctnna3
mt-Co3	2.69867e-17	0.395609	0.825	0.726	5.83021e-13	0	mt-Co3
Dst	2.89571e-17	-0.25313	0.981	0.992	6.25589e-13	0	Dst
Robo2	3.78997e-17	0.3072	0.948	0.905	8.18785e-13	0	Robo2
B230217J21Rik	2.12129e-16	0.769855	0.388	0.247	4.58283e-12	0	B230217J21Rik
Ogt	2.90307e-16	0.3729	0.838	0.726	6.2718e-12	0	Ogt
Gm15398	1.04677e-15	0.538115	0.636	0.516	2.26143e-11	0	Gm15398
Gm35188	1.46215e-15	0.572225	0.563	0.424	3.15883e-11	0	Gm35188
Mycbp2	3.32151e-15	-0.191407	0.996	0.996	7.17579e-11	0	Mycbp2
Snhg9	6.1094e-15	1.32735	0.177	0.077	1.31988e-10	0	Snhg9
Ahi1	9.5841e-15	-0.276685	0.962	0.98	2.07055e-10	0	Ahi1
mt-Atp6	2.99824e-14	0.424093	0.718	0.61	6.47741e-10	0	mt-Atp6
Dlgap2	3.19267e-14	-0.44591	0.723	0.785	6.89744e-10	0	Dlgap2
Kmt2a	3.37101e-14	-0.312509	0.836	0.892	7.28273e-10	0	Kmt2a
Ptprn2	7.13484e-14	-0.210232	0.983	0.99	1.54141e-09	0	Ptprn2
Ank3	1.69328e-13	-0.168579	0.999	0.998	3.65815e-09	0	Ank3
1700042O10Rik	1.7047e-13	0.715275	0.452	0.333	3.68284e-09	0	1700042O10Rik
Rims1	2.10676e-13	0.163057	0.995	0.998	4.55144e-09	0	Rims1
Nrg3os	3.08031e-13	0.396388	0.707	0.594	6.6547e-09	0	Nrg3os
Slc6a3	6.7215e-13	0.44889	0.598	0.459	1.45211e-08	0	Slc6a3
P2ry14	9.07999e-13	0.553221	0.555	0.434	1.96164e-08	0	P2ry14
Tcf7l2	1.38361e-12	0.60014	0.353	0.227	2.98915e-08	0	Tcf7l2
Smyd3	1.5327e-12	-0.275082	0.884	0.911	3.31125e-08	0	Smyd3
Cdh8	1.64108e-12	0.329329	0.886	0.819	3.5454e-08	0	Cdh8
Epha5	2.33137e-12	0.262719	0.952	0.91	5.03668e-08	0	Epha5
mt-Co1	2.88891e-12	0.346499	0.796	0.715	6.2412e-08	0	mt-Co1
4930419G24Rik	3.93137e-12	0.842351	0.363	0.255	8.49333e-08	0	4930419G24Rik
Rgs6	5.73394e-12	0.299406	0.845	0.765	1.23876e-07	0	Rgs6
Frmd4a	8.68769e-12	-0.161087	0.998	0.998	1.87689e-07	0	Frmd4a
Nr6a1os	8.85383e-12	0.781705	0.272	0.164	1.91278e-07	0	Nr6a1os
Fgfr2	2.60581e-11	0.28647	0.826	0.753	5.62959e-07	0	Fgfr2
Agap1	3.60822e-11	-0.339095	0.742	0.802	7.79521e-07	0	Agap1
Cmip	4.70073e-11	-0.336597	0.722	0.787	1.01555e-06	0	Cmip
Cntn4	5.10558e-11	0.266621	0.892	0.803	1.10301e-06	0	Cntn4
Gm41505	6.52556e-11	0.843699	0.289	0.187	1.40978e-06	0	Gm41505
Gm20275	1.32934e-10	0.421281	0.573	0.473	2.87192e-06	0	Gm20275
Slc35f1	1.42919e-10	0.234754	0.94	0.889	3.08763e-06	0	Slc35f1
Gm15446	1.54565e-10	0.94787	0.173	0.089	3.33923e-06	0	Gm15446
Tmtc2	2.15606e-10	0.321354	0.669	0.544	4.65796e-06	0	Tmtc2
Cdh11	2.33416e-10	0.330968	0.723	0.63	5.04273e-06	0	Cdh11
Kcnq1ot1	3.03932e-10	-0.197087	0.954	0.971	6.56614e-06	0	Kcnq1ot1
Gm12709	3.98803e-10	0.784631	0.268	0.17	8.61574e-06	0	Gm12709
Ncald	4.84742e-10	-0.48942	0.517	0.606	1.04724e-05	0	Ncald
1810034E14Rik	5.4705e-10	0.659844	0.323	0.22	1.18185e-05	0	1810034E14Rik
Gm26936	5.8541e-10	0.725815	0.237	0.142	1.26472e-05	0	Gm26936
3110021N24Rik	8.2113e-10	0.434164	0.491	0.377	1.77397e-05	0	3110021N24Rik
Pabpn1	8.62866e-10	0.306841	0.76	0.696	1.86414e-05	0	Pabpn1
Rbm39	9.92868e-10	0.231113	0.896	0.828	2.14499e-05	0	Rbm39
mt-Nd2	1.07352e-09	0.557103	0.386	0.282	2.31923e-05	0	mt-Nd2
Lix1	1.11949e-09	0.701397	0.376	0.275	2.41854e-05	0	Lix1
Adarb2	1.62379e-09	0.207595	0.904	0.836	3.50803e-05	0	Adarb2
D030068K23Rik	1.83879e-09	0.50102	0.419	0.308	3.97252e-05	0	D030068K23Rik
Gm50152	1.85997e-09	0.691095	0.246	0.153	4.01829e-05	0	Gm50152
Adamtsl1	1.92913e-09	0.335046	0.658	0.559	4.16768e-05	0	Adamtsl1
Gm13269	2.43958e-09	0.648252	0.318	0.22	5.27046e-05	0	Gm13269
Gm28379	2.48462e-09	0.578285	0.292	0.192	5.36778e-05	0	Gm28379
Erbb4	2.56312e-09	0.228203	0.933	0.907	5.53737e-05	0	Erbb4
Lncpint	2.57166e-09	-0.205056	0.967	0.969	5.55582e-05	0	Lncpint
Gm26873	2.6842e-09	1.11896	0.14	0.07	5.79894e-05	0	Gm26873
Ntrk2	2.83564e-09	-0.279872	0.904	0.911	6.12613e-05	0	Ntrk2
Negr1	3.2136e-09	-0.298735	0.945	0.955	6.94265e-05	0	Negr1
Gm16183	3.2146e-09	0.455991	0.509	0.409	6.94482e-05	0	Gm16183
Hdac9	3.25188e-09	0.207595	0.926	0.915	7.02536e-05	0	Hdac9
Gm16599	3.30128e-09	0.488162	0.444	0.343	7.13208e-05	0	Gm16599
Klhl1	3.37513e-09	0.270474	0.876	0.832	7.29163e-05	0	Klhl1
Xkr6	3.81736e-09	-0.228806	0.876	0.912	8.24703e-05	0	Xkr6
Strbp	4.07399e-09	0.155355	0.988	0.979	8.80145e-05	0	Strbp
Cplx1	4.08775e-09	0.509137	0.464	0.362	8.83118e-05	0	Cplx1
E530011L22Rik	4.17097e-09	0.723959	0.223	0.135	9.01096e-05	0	E530011L22Rik
Fam184a	4.1922e-09	0.311467	0.758	0.664	9.05684e-05	0	Fam184a
Mapk10	4.79319e-09	-0.202344	0.933	0.951	0.000103552	0	Mapk10
Gm4258	5.04806e-09	0.385383	0.594	0.489	0.000109058	0	Gm4258
4930555F03Rik	5.76531e-09	0.462535	0.528	0.432	0.000124554	0	4930555F03Rik
Luc7l2	8.63572e-09	0.1684	0.984	0.964	0.000186566	0	Luc7l2
Hacd4	9.00029e-09	0.795331	0.183	0.104	0.000194442	0	Hacd4
Srsf5	9.29654e-09	0.313145	0.658	0.564	0.000200842	0	Srsf5
Cplane1	1.00596e-08	-0.252981	0.826	0.871	0.000217327	0	Cplane1
4921518K17Rik	1.10817e-08	0.957449	0.161	0.089	0.000239408	0	4921518K17Rik
Dpp6	1.15384e-08	-0.172203	0.998	0.995	0.000249275	0	Dpp6
Gm15787	1.29955e-08	0.848974	0.168	0.093	0.000280754	0	Gm15787
Gm16552	1.32007e-08	0.758209	0.203	0.122	0.000285188	0	Gm16552
Cntn6	1.34716e-08	0.274854	0.771	0.695	0.00029104	0	Cntn6
A330008L17Rik	1.40181e-08	0.276986	0.693	0.583	0.000302848	0	A330008L17Rik
Ptprz1	1.4807e-08	0.295614	0.724	0.633	0.000319892	0	Ptprz1
Rtn1	1.51017e-08	-0.267035	0.766	0.826	0.000326257	0	Rtn1
Tek	1.79207e-08	0.827156	0.182	0.105	0.000387159	0	Tek
Otulin	1.87045e-08	0.520853	0.318	0.221	0.000404093	0	Otulin
Fam129a	1.88488e-08	1.20567	0.118	0.056	0.00040721	0	Fam129a
Btbd9	1.92585e-08	-0.318982	0.703	0.76	0.000416061	0	Btbd9
Leng8	1.96456e-08	0.363972	0.558	0.456	0.000424424	0	Leng8
Grip1	2.0428e-08	-0.325809	0.942	0.956	0.000441326	0	Grip1
Gsdme	2.84997e-08	0.502385	0.419	0.326	0.000615707	0	Gsdme
A230006K03Rik	3.01931e-08	0.157036	0.977	0.936	0.000652292	0	A230006K03Rik
Gm47283	3.22609e-08	-0.365555	0.488	0.58	0.000696965	0	Gm47283
Pigk	3.40561e-08	0.423949	0.531	0.438	0.000735749	0	Pigk
Gm36975	3.7055e-08	0.342382	0.54	0.435	0.000800535	0	Gm36975
Gm41609	3.77648e-08	0.898386	0.138	0.072	0.000815872	0	Gm41609
Odc1	4.31822e-08	0.852579	0.154	0.085	0.000932909	0	Odc1
Gm19710	4.53267e-08	0.579346	0.289	0.198	0.000979237	0	Gm19710
Col25a1	6.15592e-08	0.308527	0.666	0.569	0.00132993	0	Col25a1
Gm28375	6.21031e-08	0.514217	0.299	0.205	0.00134168	0	Gm28375
Ntrk3	6.43175e-08	-0.248539	0.836	0.875	0.00138952	0	Ntrk3
Rgs9	6.74598e-08	-0.75659	0.138	0.216	0.0014574	0	Rgs9
mt-Cytb	7.08515e-08	0.496581	0.371	0.277	0.00153068	0	mt-Cytb
Lncbate1	7.19811e-08	0.728089	0.201	0.124	0.00155508	0	Lncbate1
Cadm1	7.24977e-08	-0.320551	0.809	0.832	0.00156624	0	Cadm1
Mir124-2hg	7.38992e-08	0.38836	0.548	0.461	0.00159652	0	Mir124-2hg
Ttc3	7.41446e-08	-0.152247	0.989	0.99	0.00160182	0	Ttc3
Kif22	8.36359e-08	1.08444	0.109	0.052	0.00180687	0	Kif22
Gm49417	8.85142e-08	0.685661	0.178	0.105	0.00191226	0	Gm49417
Macrod2os1	9.06959e-08	0.497031	0.323	0.231	0.00195939	0	Macrod2os1
Gm48091	9.61217e-08	0.393414	0.342	0.243	0.00207661	0	Gm48091
Gm5441	1.05507e-07	0.49978	0.352	0.263	0.00227938	0	Gm5441
Phactr1	1.1578e-07	-0.314266	0.789	0.823	0.00250132	0	Phactr1
Ror2	1.17755e-07	0.942633	0.185	0.114	0.00254398	0	Ror2
Sfxn3	1.29037e-07	0.631553	0.278	0.195	0.00278772	0	Sfxn3
Gm32509	1.40678e-07	0.387393	0.541	0.455	0.0030392	0	Gm32509
P2ry12	1.71177e-07	0.547774	0.278	0.193	0.00369811	0	P2ry12
Rsrp1	1.7512e-07	0.187177	0.939	0.911	0.0037833	0	Rsrp1
4933411O13Rik	2.02241e-07	0.968132	0.119	0.061	0.00436921	0	4933411O13Rik
Ppp2r2b	2.02428e-07	-0.151612	0.973	0.97	0.00437326	0	Ppp2r2b
Prpf4b	2.04381e-07	0.202941	0.87	0.821	0.00441546	0	Prpf4b
Slc16a4	2.04397e-07	0.791376	0.164	0.096	0.00441579	0	Slc16a4
Sycp2	2.11434e-07	0.581636	0.263	0.18	0.00456781	0	Sycp2
Ddc	2.1216e-07	0.300749	0.69	0.631	0.00458351	0	Ddc
Trio	2.13136e-07	-0.246128	0.831	0.856	0.00460459	0	Trio
Gm45321	2.21543e-07	0.489239	0.383	0.288	0.00478621	0	Gm45321
Dcc	2.22253e-07	0.139414	0.991	0.97	0.00480156	0	Dcc
Kcnj6	2.39556e-07	0.280735	0.76	0.712	0.00517536	0	Kcnj6
Gm15952	2.70287e-07	0.553135	0.274	0.19	0.00583928	0	Gm15952
Cntnap4	2.90782e-07	0.222074	0.847	0.798	0.00628206	0	Cntnap4
Tmem126a	2.99217e-07	0.485776	0.314	0.227	0.00646429	0	Tmem126a
Dnmt3a	3.17488e-07	-0.196839	0.821	0.874	0.006859	0	Dnmt3a
Sema6d	3.18016e-07	0.164243	0.91	0.86	0.00687043	0	Sema6d
4930445B16Rik	3.26499e-07	0.447525	0.31	0.22	0.00705368	0	4930445B16Rik
Ntm	3.41839e-07	0.169673	0.978	0.951	0.00738508	0	Ntm
Sncaip	3.41843e-07	0.311738	0.57	0.468	0.00738518	0	Sncaip
5330438D12Rik	3.65468e-07	0.297449	0.633	0.547	0.00789558	0	5330438D12Rik
Snca	3.69646e-07	0.312917	0.5	0.402	0.00798584	0	Snca
Gm49521	3.87418e-07	0.740999	0.171	0.103	0.00836979	0	Gm49521
Gm46367	3.98885e-07	0.54125	0.263	0.182	0.00861752	0	Gm46367
Lsamp	4.29334e-07	-0.11867	0.999	0.999	0.00927533	0	Lsamp
Atp11b	4.30936e-07	0.274122	0.613	0.51	0.00930995	0	Atp11b
Gpatch8	4.3357e-07	0.165428	0.928	0.897	0.00936684	0	Gpatch8
Cdh20	4.38579e-07	0.362049	0.494	0.399	0.00947507	0	Cdh20
Gm37240	4.43265e-07	0.352264	0.536	0.449	0.0095763	0	Gm37240
Kcns3	4.60029e-07	0.556355	0.257	0.176	0.00993847	0	Kcns3
1700008O03Rik	4.66999e-07	0.621917	0.25	0.173	0.010089	0	1700008O03Rik
Bnc2	4.86076e-07	0.248531	0.525	0.416	0.0105012	0	Bnc2
Gm28410	4.93386e-07	0.975662	0.111	0.056	0.0106591	0	Gm28410
Kcnd3	5.24722e-07	0.20848	0.857	0.811	0.0113361	0	Kcnd3
Lyn	5.36019e-07	0.622034	0.226	0.151	0.0115802	0	Lyn
Ptger4	5.74638e-07	0.897953	0.134	0.075	0.0124145	0	Ptger4
Tvp23b	6.16326e-07	0.793137	0.15	0.087	0.0133151	0	Tvp23b
Uty	6.36453e-07	0.410457	0.402	0.311	0.0137499	0	Uty
Gm45645	7.10998e-07	0.761173	0.227	0.155	0.0153604	0	Gm45645
6530409C15Rik	7.1194e-07	0.5976	0.229	0.154	0.0153807	0	6530409C15Rik
Cyyr1	7.1752e-07	0.79063	0.168	0.103	0.0155013	0	Cyyr1
Gm2516	7.50805e-07	0.62398	0.245	0.169	0.0162204	0	Gm2516
Ifi35	7.5337e-07	1.12972	0.105	0.053	0.0162758	0	Ifi35
Nos1	8.63577e-07	-0.923615	0.077	0.134	0.0186567	0	Nos1
Cdh18	8.76644e-07	0.155967	0.986	0.96	0.018939	0	Cdh18
B430010I23Rik	8.91969e-07	0.578374	0.253	0.175	0.0192701	0	B430010I23Rik
Pde8b	1.07328e-06	-0.34944	0.523	0.605	0.0231871	0	Pde8b
4930556N13Rik	1.17535e-06	0.942633	0.106	0.054	0.0253923	0	4930556N13Rik
Eif2s3y	1.20008e-06	0.498283	0.307	0.226	0.0259264	0	Eif2s3y
Ankmy1	1.57103e-06	0.935579	0.115	0.062	0.0339405	0	Ankmy1
Gm37459	1.60232e-06	0.547479	0.308	0.231	0.0346164	0	Gm37459
Rftn1	1.73349e-06	-0.810847	0.1	0.161	0.0374503	0	Rftn1
Usp29	1.78086e-06	-0.220028	0.974	0.965	0.0384738	0	Usp29
Nrxn3	1.91149e-06	0.140459	0.993	0.989	0.0412958	0	Nrxn3
Pex5l	1.93936e-06	0.293303	0.805	0.753	0.041898	0	Pex5l
Immp2l	1.97167e-06	0.209176	0.814	0.756	0.0425961	0	Immp2l
Snrpf	1.99978e-06	0.735641	0.153	0.093	0.0432034	0	Snrpf
AA465934	2.03322e-06	0.912691	0.106	0.056	0.0439258	0	AA465934
Wsb1	2.12676e-06	0.240538	0.747	0.675	0.0459465	0	Wsb1
Mapk8	2.23141e-06	0.32	0.549	0.461	0.0482075	0	Mapk8
Sox6	2.23965e-06	0.365763	0.412	0.321	0.0483853	0	Sox6
Gm16189	2.25066e-06	0.586857	0.216	0.145	0.0486233	0	Gm16189
Gm424181	9.42109e-124	-0.747624	0.974	0.999	2.03533e-119	1	Gm42418
AC149090.11	5.40079e-83	1.50607	0.775	0.529	1.16679e-78	1	AC149090.1
Malat11	5.09848e-35	0.155211	1	1	1.10148e-30	1	Malat1
Erc21	1.30374e-28	-0.131252	1	1	2.81659e-24	1	Erc2
Mir124a-1hg1	3.67967e-27	0.496623	0.861	0.77	7.94957e-23	1	Mir124a-1hg
Schip1	4.08039e-27	-0.149836	1	1	8.81528e-23	1	Schip1
mt-Co11	1.76538e-22	0.57145	0.752	0.581	3.81392e-18	1	mt-Co1
mt-Co31	2.82895e-22	0.592315	0.74	0.59	6.11167e-18	1	mt-Co3
Dst1	3.18016e-19	-0.241086	0.991	0.994	6.87041e-15	1	Dst
Syne11	6.45619e-19	-0.356735	0.898	0.935	1.3948e-14	1	Syne1
Gm153981	1.54385e-18	0.607478	0.66	0.512	3.33533e-14	1	Gm15398
Ube3a1	2.32679e-18	0.26669	0.965	0.893	5.02681e-14	1	Ube3a
Zfhx3	5.0802e-18	-0.17472	1	1	1.09753e-13	1	Zfhx3
Fam129a1	1.38856e-16	0.987134	0.391	0.247	2.99985e-12	1	Fam129a
Pbx1	1.53793e-16	-0.126316	1	1	3.32254e-12	1	Pbx1
Leng91	2.23749e-16	0.502829	0.623	0.464	4.83388e-12	1	Leng9
Srsf51	2.44589e-16	0.513354	0.701	0.595	5.28409e-12	1	Srsf5
Snhg91	2.82101e-16	1.31951	0.208	0.088	6.09451e-12	1	Snhg9
Epha51	2.92108e-15	0.242456	0.996	0.986	6.3107e-11	1	Epha5
Macf11	3.62395e-15	-0.198072	0.991	0.996	7.82919e-11	1	Macf1
Ror21	6.39781e-15	1.13835	0.359	0.227	1.38218e-10	1	Ror2
Apba1	9.78949e-15	-0.148833	0.999	0.997	2.11492e-10	1	Apba1
Wsb11	2.32144e-14	0.358546	0.82	0.746	5.01524e-10	1	Wsb1
P2ry141	3.57722e-14	0.553102	0.596	0.465	7.72822e-10	1	P2ry14
Pde4d1	1.46742e-12	0.115516	1	1	3.17021e-08	1	Pde4d
1700042O10Rik1	2.48385e-12	0.297961	0.885	0.807	5.36611e-08	1	1700042O10Rik
Sez6l1	3.19739e-12	-0.241904	0.919	0.955	6.90765e-08	1	Sez6l
Dnmt3a1	4.45109e-12	-0.329258	0.778	0.824	9.61613e-08	1	Dnmt3a
Gm127091	4.64579e-12	0.804682	0.324	0.204	1.00368e-07	1	Gm12709
mt-Atp61	4.92824e-12	0.488096	0.602	0.495	1.0647e-07	1	mt-Atp6
Atrnl11	1.6125e-11	-0.456834	0.553	0.648	3.48364e-07	1	Atrnl1
Ctnna31	2.46294e-11	0.384617	0.722	0.639	5.32093e-07	1	Ctnna3
Dgki1	3.98438e-11	-0.271252	0.89	0.938	8.60785e-07	1	Dgki
Pcdh15	6.73374e-11	0.219074	0.984	0.971	1.45476e-06	1	Pcdh15
Gm351881	7.60034e-11	0.375225	0.671	0.552	1.64198e-06	1	Gm35188
Cacna1c1	8.46058e-11	-0.267722	0.889	0.93	1.82782e-06	1	Cacna1c
Slc24a51	1.25955e-10	0.539526	0.536	0.424	2.72113e-06	1	Slc24a5
AC160336.11	1.53289e-10	0.904575	0.222	0.123	3.31166e-06	1	AC160336.1
Tenm2	2.05891e-10	0.294341	0.971	0.941	4.44807e-06	1	Tenm2
Cacna1a	2.08093e-10	-0.144315	1	1	4.49565e-06	1	Cacna1a
Gm154461	2.81088e-10	0.905203	0.205	0.11	6.07263e-06	1	Gm15446
Gm206421	3.95844e-10	0.486716	0.543	0.427	8.55182e-06	1	Gm20642
mt-Nd11	3.99503e-10	0.607326	0.343	0.227	8.63087e-06	1	mt-Nd1
Grin2a	8.32413e-10	-0.16018	0.993	0.996	1.79834e-05	1	Grin2a
Tmem178b1	2.01813e-09	-0.137051	1	1	4.35997e-05	1	Tmem178b
Gm456451	2.20875e-09	0.374802	0.586	0.467	4.77179e-05	1	Gm45645
Prkca1	2.59762e-09	-0.166835	0.996	0.997	5.61189e-05	1	Prkca
Prpf4b1	2.63596e-09	0.264646	0.825	0.754	5.69472e-05	1	Prpf4b
Ogt1	3.15562e-09	0.253868	0.872	0.805	6.8174e-05	1	Ogt
Cacna2d3	4.82196e-09	-0.321239	0.826	0.859	0.000104174	1	Cacna2d3
Frmd4a1	5.71326e-09	-0.117101	0.999	1	0.000123429	1	Frmd4a
Rbms3	9.15593e-09	-0.136028	0.999	1	0.000197805	1	Rbms3
Gm132691	9.50407e-09	0.394974	0.568	0.463	0.000205326	1	Gm13269
4930445B16Rik1	1.04372e-08	1.03641	0.131	0.061	0.000225486	1	4930445B16Rik
Tmem132b1	1.10799e-08	-0.244209	0.856	0.891	0.00023937	1	Tmem132b
Adamts61	1.35511e-08	0.331143	0.768	0.712	0.000292758	1	Adamts6
Cmip1	1.39212e-08	-0.283514	0.715	0.786	0.000300754	1	Cmip
March1	1.53772e-08	0.239996	0.95	0.903	0.000332208	1	March1
Klhl29	1.60327e-08	-0.283731	0.749	0.822	0.000346371	1	Klhl29
Rere1	2.00635e-08	-0.155536	0.974	0.987	0.000433451	1	Rere
Msi21	2.345e-08	-0.152088	0.991	0.997	0.000506614	1	Msi2
Grik3	4.96035e-08	-0.199732	0.897	0.923	0.00107163	1	Grik3
Nos1ap1	5.16257e-08	-0.184002	0.947	0.964	0.00111532	1	Nos1ap
Mycbp21	5.73836e-08	-0.13521	0.987	0.992	0.00123972	1	Mycbp2
Acp11	5.87663e-08	0.418168	0.568	0.489	0.00126959	1	Acp1
Fgfr21	6.30363e-08	0.223329	0.845	0.792	0.00136184	1	Fgfr2
mt-Cytb1	7.1061e-08	0.579469	0.31	0.213	0.0015352	1	mt-Cytb
Auts2	7.15827e-08	-0.129772	1	0.999	0.00154647	1	Auts2
Nav21	8.31128e-08	-0.167728	0.959	0.967	0.00179557	1	Nav2
Nr6a1os1	9.10004e-08	0.558943	0.292	0.197	0.00196597	1	Nr6a1os
Cntn5	1.12402e-07	0.457454	0.431	0.328	0.00242834	1	Cntn5
Gpc6	1.12612e-07	-0.24319	0.924	0.935	0.00243287	1	Gpc6
Sdk2	1.37917e-07	-0.712499	0.153	0.235	0.00297955	1	Sdk2
Ntng1	1.70814e-07	0.733256	0.223	0.142	0.00369027	1	Ntng1
mt-Co21	1.73411e-07	0.421967	0.449	0.35	0.00374636	1	mt-Co2
D030068K23Rik1	1.76685e-07	0.825555	0.2	0.122	0.00381711	1	D030068K23Rik
Gm152831	2.06019e-07	0.626124	0.237	0.152	0.00445084	1	Gm15283
Acot71	2.25313e-07	-0.363362	0.438	0.534	0.00486767	1	Acot7
Ftl1-ps11	2.42181e-07	-0.580103	0.185	0.272	0.00523208	1	Ftl1-ps1
Nfkb21	2.94938e-07	0.818192	0.197	0.121	0.00637185	1	Nfkb2
Gm369751	3.18698e-07	0.339989	0.611	0.527	0.00688515	1	Gm36975
1810034E14Rik1	3.89992e-07	0.457503	0.357	0.259	0.00842539	1	1810034E14Rik
Etl41	3.98939e-07	0.385969	0.539	0.438	0.00861868	1	Etl4
Aldh1a11	4.15852e-07	0.675307	0.216	0.136	0.00898406	1	Aldh1a1
Slc8a31	4.24371e-07	-0.264564	0.711	0.772	0.00916811	1	Slc8a3
mt-Nd51	4.66733e-07	0.79059	0.17	0.1	0.0100833	1	mt-Nd5
Rimbp2	5.37593e-07	-0.234466	0.823	0.864	0.0116142	1	Rimbp2
Mapk101	5.71063e-07	-0.176368	0.939	0.95	0.0123372	1	Mapk10
mt-Nd41	6.87131e-07	0.426402	0.436	0.345	0.0148448	1	mt-Nd4
Cdh81	6.90855e-07	0.186893	0.984	0.963	0.0149252	1	Cdh8
Lrp1b	7.80692e-07	0.199594	0.974	0.975	0.0168661	1	Lrp1b
6530409C15Rik1	9.22635e-07	0.594707	0.252	0.171	0.0199326	1	6530409C15Rik
Dock21	9.64605e-07	0.435275	0.354	0.263	0.0208393	1	Dock2
Ddx51	1.04975e-06	0.257872	0.785	0.729	0.0226788	1	Ddx5
Celf41	1.09629e-06	-0.134239	0.99	0.993	0.0236841	1	Celf4
Taco11	1.16598e-06	-0.435856	0.343	0.43	0.0251898	1	Taco1
Kalrn1	1.2065e-06	-0.192191	0.814	0.856	0.0260652	1	Kalrn
Fgf12	1.21984e-06	-0.13622	0.983	0.991	0.0263534	1	Fgf12
Frmpd4	1.32171e-06	0.399149	0.422	0.325	0.0285543	1	Frmpd4
Kcnd31	1.33985e-06	-0.119924	1	0.997	0.0289461	1	Kcnd3
Epb41l1	1.71532e-06	-0.23413	0.751	0.808	0.0370579	1	Epb41l1
Gm424182	4.63616e-107	-0.699192	0.976	1	1.0016e-102	2	Gm42418
AC149090.12	8.46954e-90	1.59096	0.835	0.592	1.82976e-85	2	AC149090.1
Mir124a-1hg2	1.69561e-21	0.453865	0.905	0.834	3.6632e-17	2	Mir124a-1hg
Ube3a2	8.66107e-21	0.326168	0.96	0.916	1.87114e-16	2	Ube3a
Schip11	3.07604e-20	-0.159855	1	1	6.64547e-16	2	Schip1
Kcnd32	2.01204e-17	-0.212454	0.997	1	4.3468e-13	2	Kcnd3
Malat12	1.17872e-16	0.112236	1	1	2.54651e-12	2	Malat1
Wsb12	1.75746e-16	0.461411	0.787	0.687	3.79681e-12	2	Wsb1
Dst2	4.55011e-16	-0.238821	0.987	1	9.83007e-12	2	Dst
Erc22	8.65511e-16	-0.116059	1	1	1.86985e-11	2	Erc2
Snhg92	1.36105e-15	1.35748	0.22	0.088	2.94041e-11	2	Snhg9
Frmd4a2	1.00051e-14	-0.173032	0.999	0.998	2.1615e-10	2	Frmd4a
Apba11	1.67565e-14	-0.170857	1	0.998	3.62008e-10	2	Apba1
Epha52	1.87411e-14	0.240475	0.987	0.986	4.04882e-10	2	Epha5
Srsf52	4.68429e-14	0.534689	0.663	0.543	1.01199e-09	2	Srsf5
mt-Co32	3.48969e-13	0.484521	0.731	0.613	7.53913e-09	2	mt-Co3
Gm154462	1.43251e-12	1.14947	0.233	0.113	3.0948e-08	2	Gm15446
mt-Co12	1.46305e-12	0.464635	0.71	0.589	3.16078e-08	2	mt-Co1
Syne12	2.93825e-12	-0.269474	0.939	0.955	6.34779e-08	2	Syne1
Dlgap1	5.64804e-12	-0.208173	0.992	0.996	1.2202e-07	2	Dlgap1
Ogt2	7.87475e-12	0.306307	0.885	0.806	1.70126e-07	2	Ogt
Dgki2	1.23339e-11	-0.238464	0.952	0.984	2.66462e-07	2	Dgki
Gm127092	1.52931e-11	0.679357	0.408	0.269	3.30391e-07	2	Gm12709
Lrp1b1	4.00289e-11	0.133093	1	1	8.64784e-07	2	Lrp1b
Kcnn31	5.81608e-11	-0.281692	0.84	0.9	1.25651e-06	2	Kcnn3
Kcnj61	7.43691e-11	-0.19129	0.996	0.995	1.60667e-06	2	Kcnj6
Auts21	2.26328e-10	-0.137877	1	1	4.88959e-06	2	Auts2
1700042O10Rik2	2.27511e-10	0.307319	0.901	0.831	4.91515e-06	2	1700042O10Rik
Celf42	3.43578e-10	-0.172685	0.995	0.998	7.42265e-06	2	Celf4
Atxn7l11	5.20213e-10	-0.370712	0.627	0.717	1.12387e-05	2	Atxn7l1
Cacna2d31	5.49138e-10	-0.239208	0.969	0.985	1.18636e-05	2	Cacna2d3
Fam129a2	6.16696e-10	1.01151	0.244	0.138	1.33231e-05	2	Fam129a
Kcnq1ot12	8.97946e-10	-0.239325	0.932	0.967	1.93992e-05	2	Kcnq1ot1
Ptprn21	1.049e-09	-0.172627	0.989	0.985	2.26626e-05	2	Ptprn2
Ror22	1.85648e-09	1.05859	0.271	0.166	4.01074e-05	2	Ror2
Tmem178b2	1.86793e-09	-0.141255	0.999	1	4.03547e-05	2	Tmem178b
Lncpint2	1.96927e-09	-0.197888	0.971	0.978	4.25441e-05	2	Lncpint
9030622O22Rik1	2.7864e-09	-0.395467	0.584	0.696	6.01973e-05	2	9030622O22Rik
Atrnl12	3.76949e-09	-0.301442	0.755	0.823	8.14361e-05	2	Atrnl1
mt-Atp62	4.73456e-09	0.447003	0.597	0.495	0.000102286	2	mt-Atp6
Tmem132b2	5.3404e-09	-0.26926	0.854	0.898	0.000115374	2	Tmem132b
mt-Cytb2	5.46036e-09	0.718385	0.312	0.201	0.000117966	2	mt-Cytb
Sez6l3	6.81287e-09	-0.239915	0.891	0.935	0.000147185	2	Sez6l
Gm153982	7.03547e-09	0.373021	0.686	0.593	0.000151994	2	Gm15398
Nfkb22	8.08801e-09	1.06706	0.178	0.089	0.000174733	2	Nfkb2
P2ry142	1.03108e-08	0.469082	0.547	0.435	0.000222754	2	P2ry14
Cmss12	1.13543e-08	-0.415853	0.488	0.6	0.000245299	2	Cmss1
Taco12	1.22543e-08	-0.530454	0.33	0.44	0.000264741	2	Taco1
4930419G24Rik2	1.80812e-08	0.290449	0.732	0.644	0.000390625	2	4930419G24Rik
Gm206422	2.31227e-08	0.28614	0.748	0.636	0.000499542	2	Gm20642
Nav12	3.38369e-08	-0.1985	0.928	0.96	0.000731013	2	Nav1
Kmt2a2	3.44206e-08	-0.255392	0.851	0.892	0.000743623	2	Kmt2a
Grin2a1	4.28234e-08	-0.345882	0.769	0.795	0.000925158	2	Grin2a
Nav22	5.22359e-08	-0.161061	0.991	0.988	0.0011285	2	Nav2
Gm268732	5.95885e-08	0.516171	0.478	0.37	0.00128735	2	Gm26873
Cdh41	6.3853e-08	-0.540689	0.436	0.541	0.00137948	2	Cdh4
Slc24a52	6.82276e-08	0.52283	0.473	0.37	0.00147399	2	Slc24a5
Xkr62	7.78004e-08	-0.208982	0.888	0.921	0.0016808	2	Xkr6
Gm351882	8.38673e-08	0.300334	0.795	0.712	0.00181187	2	Gm35188
Samd42	1.00259e-07	-0.316389	0.638	0.727	0.00216598	2	Samd4
Aff31	1.01049e-07	-0.355315	0.536	0.639	0.00218306	2	Aff3
Rbms31	1.71088e-07	-0.128173	1	1	0.00369619	2	Rbms3
Zfhx31	1.82003e-07	-0.128972	0.999	1	0.00393198	2	Zfhx3
Rbm392	2.28393e-07	0.244743	0.861	0.809	0.0049342	2	Rbm39
Gm325092	2.42055e-07	0.422584	0.599	0.515	0.00522935	2	Gm32509
Prpf4b2	3.33086e-07	0.279018	0.815	0.762	0.00719598	2	Prpf4b
Nrn12	3.44567e-07	0.653399	0.258	0.165	0.00744404	2	Nrn1
Fgfr22	4.33659e-07	0.262761	0.804	0.741	0.00936878	2	Fgfr2
Ggact2	4.55142e-07	0.492928	0.386	0.283	0.00983288	2	Ggact
Fbxl12os2	4.75412e-07	0.721658	0.216	0.13	0.0102708	2	Fbxl12os
Shisa91	4.99261e-07	-0.237451	0.81	0.856	0.010786	2	Shisa9
Rimbp21	5.16175e-07	-0.241016	0.871	0.903	0.0111514	2	Rimbp2
mt-Nd42	5.57868e-07	0.455425	0.437	0.334	0.0120522	2	mt-Nd4
Kalrn2	6.61123e-07	-0.239374	0.845	0.878	0.0142829	2	Kalrn
March12	6.73676e-07	0.2475	0.837	0.772	0.0145541	2	March1
Ank31	8.41532e-07	-0.186743	0.963	0.978	0.0181805	2	Ank3
Cntn51	8.59259e-07	0.274566	0.806	0.716	0.0185634	2	Cntn5
Sdk12	1.11326e-06	-0.370603	0.673	0.717	0.0240509	2	Sdk1
Macf12	1.13197e-06	-0.125827	0.99	0.991	0.0244551	2	Macf1
Leng92	1.46013e-06	0.331049	0.62	0.547	0.0315446	2	Leng9
Gria21	1.50346e-06	0.126301	1	0.989	0.0324807	2	Gria2
5330438D12Rik2	1.61536e-06	0.339519	0.617	0.527	0.0348982	2	5330438D12Rik
Rbfox32	1.82076e-06	-0.28206	0.643	0.723	0.0393357	2	Rbfox3
Gm118172	1.85892e-06	0.605048	0.244	0.158	0.0401601	2	Gm11817
Mboat22	2.07459e-06	-0.333392	0.483	0.576	0.0448194	2	Mboat2
Agap12	2.28115e-06	-0.233407	0.627	0.734	0.0492819	2	Agap1
Gm424183	5.39754e-139	-0.772572	0.978	0.998	1.16608e-134	3	Gm42418
AC149090.13	4.39877e-72	1.42393	0.796	0.577	9.50311e-68	3	AC149090.1
Malat13	1.51729e-25	0.119792	1	1	3.27794e-21	3	Malat1
Mir124a-1hg3	4.20967e-23	0.42791	0.927	0.856	9.09457e-19	3	Mir124a-1hg
Schip12	1.91838e-21	-0.145582	1	1	4.14447e-17	3	Schip1
Ube3a3	6.20868e-21	0.299403	0.966	0.906	1.34132e-16	3	Ube3a
Epha53	3.13117e-19	0.198675	1	1	6.76459e-15	3	Epha5
Erc23	1.4416e-18	-0.112681	1	1	3.11443e-14	3	Erc2
4930419G24Rik3	6.17703e-17	0.277168	0.924	0.822	1.33448e-12	3	4930419G24Rik
Srsf53	1.17087e-16	0.541563	0.705	0.564	2.52954e-12	3	Srsf5
Fam129a3	1.172e-15	0.964512	0.416	0.266	2.53198e-11	3	Fam129a
Fam155a	2.63188e-15	-0.105168	1	1	5.68591e-11	3	Fam155a
Prkca3	5.67933e-15	-0.152424	1	0.999	1.22696e-10	3	Prkca
Zfhx32	2.21297e-14	-0.14095	1	1	4.78091e-10	3	Zfhx3
Sez6l4	1.30287e-13	-0.298505	0.88	0.925	2.81473e-09	3	Sez6l
Gm153983	1.63144e-13	0.454105	0.728	0.601	3.52457e-09	3	Gm15398
Pbx11	2.02325e-13	-0.110355	1	1	4.37102e-09	3	Pbx1
Dst3	7.65552e-13	-0.1887	0.998	0.993	1.6539e-08	3	Dst
mt-Co13	1.86512e-12	0.508841	0.656	0.543	4.0294e-08	3	mt-Co1
Taco13	2.04968e-12	-0.627457	0.333	0.47	4.42812e-08	3	Taco1
Ror23	3.30498e-12	1.06106	0.409	0.297	7.14007e-08	3	Ror2
mt-Co33	4.26729e-12	0.484362	0.67	0.568	9.21906e-08	3	mt-Co3
Wsb13	5.51996e-12	0.367352	0.836	0.772	1.19253e-07	3	Wsb1
Gm472713	5.63604e-12	0.476955	0.624	0.483	1.21761e-07	3	Gm47271
Syne13	7.14613e-12	-0.27241	0.916	0.94	1.54385e-07	3	Syne1
Tmem178b3	1.48546e-11	-0.151805	0.999	0.999	3.20919e-07	3	Tmem178b
Gm269173	1.52743e-11	-0.278044	0.91	0.951	3.29986e-07	3	Gm26917
Snhg93	1.7496e-11	1.06934	0.206	0.101	3.77983e-07	3	Snhg9
Kcnd33	2.64547e-11	-0.192435	0.992	0.999	5.71528e-07	3	Kcnd3
Gm127093	3.28323e-11	0.580891	0.488	0.362	7.0931e-07	3	Gm12709
Macf13	8.26752e-11	-0.17581	0.993	0.994	1.78612e-06	3	Macf1
Apba12	9.37766e-11	-0.126661	1	0.999	2.02595e-06	3	Apba1
Sdk13	1.91151e-10	-0.205529	0.976	0.981	4.12963e-06	3	Sdk1
Dscam	3.51432e-10	-0.14437	0.999	1	7.59233e-06	3	Dscam
mt-Atp63	3.55604e-10	0.480311	0.555	0.433	7.68246e-06	3	mt-Atp6
Ogt3	2.08122e-09	0.275671	0.877	0.844	4.49626e-05	3	Ogt
Gm472833	2.22846e-09	-0.496275	0.387	0.505	4.81437e-05	3	Gm47283
Rbm393	2.66613e-09	0.267204	0.868	0.805	5.75991e-05	3	Rbm39
Ddx56	6.36669e-09	0.349685	0.728	0.64	0.000137546	3	Ddx5
Xkr63	9.06507e-09	-0.233867	0.893	0.906	0.000195842	3	Xkr6
mt-Cytb3	1.03752e-08	0.708872	0.268	0.166	0.000224145	3	mt-Cytb
Cacna1a1	1.22438e-08	-0.128341	1	1	0.000264516	3	Cacna1a
9530059O14Rik2	3.58968e-08	-0.171839	0.99	0.996	0.000775515	3	9530059O14Rik
Gm374593	5.45142e-08	0.190182	0.849	0.747	0.00117773	3	Gm37459
Ptprn22	6.66022e-08	-0.167064	0.961	0.967	0.00143887	3	Ptprn2
Gm456453	6.70223e-08	0.318878	0.566	0.449	0.00144795	3	Gm45645
Gm351883	7.43334e-08	0.322352	0.712	0.616	0.0016059	3	Gm35188
Acer22	9.2366e-08	0.936386	0.222	0.137	0.00199547	3	Acer2
mt-Nd23	1.08151e-07	0.643661	0.282	0.186	0.0023365	3	mt-Nd2
1700042O10Rik3	1.16635e-07	0.223421	0.876	0.811	0.00251978	3	1700042O10Rik
Snrpf3	1.5526e-07	0.81547	0.194	0.112	0.00335424	3	Snrpf
Acp13	2.55725e-07	0.371399	0.583	0.49	0.00552469	3	Acp1
Kcnq31	2.75282e-07	-0.145733	0.995	0.995	0.00594719	3	Kcnq3
Nav13	3.12372e-07	-0.16689	0.983	0.986	0.00674848	3	Nav1
Ank32	3.23709e-07	-0.129806	0.995	0.999	0.0069934	3	Ank3
mt-Nd13	3.69491e-07	0.57576	0.306	0.212	0.00798249	3	mt-Nd1
Rcan21	3.75784e-07	-0.20874	0.944	0.96	0.00811843	3	Rcan2
Celf43	4.00418e-07	-0.127453	0.995	0.996	0.00865063	3	Celf4
Cdh133	4.03848e-07	-0.158503	0.981	0.996	0.00872474	3	Cdh13
Cmip3	5.32536e-07	-0.255599	0.689	0.762	0.0115049	3	Cmip
Atxn11	5.36398e-07	-0.155224	0.982	0.99	0.0115883	3	Atxn1
Ptbp23	5.76125e-07	0.301695	0.712	0.621	0.0124466	3	Ptbp2
Lrp1b2	8.5241e-07	0.137359	0.998	1	0.0184155	3	Lrp1b
Csmd21	9.23835e-07	-0.160597	0.961	0.974	0.0199585	3	Csmd2
Slc24a53	1.07046e-06	0.523032	0.428	0.339	0.0231261	3	Slc24a5
Rbfox33	1.112e-06	-0.311802	0.629	0.7	0.0240236	3	Rbfox3
5330438D12Rik3	1.13599e-06	0.320518	0.597	0.504	0.024542	3	5330438D12Rik
Srgap32	1.16988e-06	-0.190652	0.854	0.91	0.025274	3	Srgap3
Atp8a22	1.17553e-06	-0.259559	0.747	0.797	0.0253961	3	Atp8a2
4930557K07Rik3	1.24017e-06	0.735291	0.198	0.122	0.0267925	3	4930557K07Rik
Rnf1382	1.2477e-06	0.502383	0.4	0.31	0.0269553	3	Rnf138
AC160336.13	1.25629e-06	0.691101	0.226	0.146	0.0271408	3	AC160336.1
Lncpint3	1.28751e-06	-0.155266	0.966	0.973	0.0278154	3	Lncpint
Klhl292	1.5528e-06	-0.189108	0.915	0.938	0.0335467	3	Klhl29
Sfxn33	1.66953e-06	0.473616	0.413	0.323	0.0360686	3	Sfxn3
Npm12	1.7822e-06	0.878585	0.146	0.08	0.0385026	3	Npm1
Stk32c3	1.92547e-06	-0.577264	0.213	0.298	0.0415978	3	Stk32c
Sumo22	1.95012e-06	0.591543	0.273	0.188	0.0421304	3	Sumo2
Tmem132b3	1.95052e-06	-0.22384	0.844	0.896	0.042139	3	Tmem132b
Grik32	2.05329e-06	-0.18965	0.89	0.919	0.0443592	3	Grik3
Kansl1l2	2.06888e-06	0.245142	0.784	0.715	0.044696	3	Kansl1l
Gm450251	2.11858e-06	0.501819	0.299	0.209	0.0457698	3	Gm45025
Kcnq1ot13	2.29259e-06	-0.16138	0.944	0.979	0.0495291	3	Kcnq1ot1
Gm424184	3.18906e-108	-0.79643	0.981	0.997	6.88965e-104	4	Gm42418
AC149090.14	1.04826e-76	1.45226	0.837	0.66	2.26465e-72	4	AC149090.1
Malat14	3.01089e-35	0.164003	1	1	6.50473e-31	4	Malat1
Ube3a4	3.20163e-35	0.52408	0.961	0.886	6.91681e-31	4	Ube3a
Gm153984	2.89713e-19	0.548937	0.869	0.782	6.25895e-15	4	Gm15398
Mir124a-1hg4	1.02215e-17	0.434235	0.887	0.81	2.20825e-13	4	Mir124a-1hg
Dst4	2.93341e-17	-0.274517	0.976	0.991	6.33735e-13	4	Dst
Leng94	4.05443e-17	0.668718	0.635	0.47	8.75919e-13	4	Leng9
Fam155a1	1.51996e-16	-0.121375	1	1	3.28373e-12	4	Fam155a
Frmd4a3	5.80801e-16	-0.189505	1	1	1.25476e-11	4	Frmd4a
Gm206424	1.72157e-15	0.64796	0.64	0.497	3.71927e-11	4	Gm20642
Srsf54	2.9168e-14	0.52378	0.7	0.592	6.30145e-10	4	Srsf5
Erc24	3.27213e-14	-0.119216	1	1	7.06911e-10	4	Erc2
Schip13	6.91937e-14	-0.15065	1	1	1.49486e-09	4	Schip1
Apba13	1.4174e-13	-0.179641	0.999	0.996	3.06215e-09	4	Apba1
Pbx12	6.21682e-13	-0.119737	1	1	1.34308e-08	4	Pbx1
Sgip1	2.50778e-12	-0.231528	0.972	0.984	5.41781e-08	4	Sgip1
Zfhx33	2.91811e-12	-0.178321	1	1	6.30428e-08	4	Zfhx3
1700042O10Rik4	3.03334e-12	0.346519	0.871	0.778	6.55323e-08	4	1700042O10Rik
mt-Co34	3.66374e-12	0.470245	0.733	0.635	7.91514e-08	4	mt-Co3
Celf44	5.7084e-12	-0.191758	0.995	0.999	1.23324e-07	4	Celf4
Fgfr24	7.15139e-12	0.397773	0.776	0.66	1.54499e-07	4	Fgfr2
Snhg94	8.4237e-12	1.24844	0.204	0.089	1.81986e-07	4	Snhg9
Rimbp23	8.74954e-12	-0.343099	0.762	0.861	1.89025e-07	4	Rimbp2
Prkca4	8.98852e-12	-0.149434	1	1	1.94188e-07	4	Prkca
Wsb14	1.30049e-11	0.350963	0.865	0.79	2.80959e-07	4	Wsb1
Nrg3os4	1.76843e-11	0.682538	0.513	0.377	3.82053e-07	4	Nrg3os
Tmem178b4	1.80369e-11	-0.171263	0.999	0.997	3.89669e-07	4	Tmem178b
Camta14	2.59902e-11	-0.313471	0.792	0.871	5.61492e-07	4	Camta1
Gm156804	4.96349e-11	0.481639	0.635	0.504	1.07231e-06	4	Gm15680
Anks1b	5.02649e-11	-0.130882	1	1	1.08592e-06	4	Anks1b
Cdh134	6.5544e-11	-0.301675	0.909	0.933	1.41601e-06	4	Cdh13
Grik14	1.38929e-10	0.38633	0.868	0.802	3.00142e-06	4	Grik1
Ntng13	2.51869e-10	0.447229	0.776	0.676	5.44138e-06	4	Ntng1
Mir100hg2	2.62639e-10	0.206396	0.983	0.98	5.67406e-06	4	Mir100hg
Gm269174	3.08952e-10	-0.292957	0.912	0.94	6.67459e-06	4	Gm26917
Fam129a4	3.23401e-10	1.09935	0.267	0.151	6.98675e-06	4	Fam129a
Epha54	3.76385e-10	0.136484	0.999	1	8.13142e-06	4	Epha5
Sv2c4	4.96821e-10	-0.200363	0.98	0.987	1.07333e-05	4	Sv2c
P2ry144	6.85062e-10	0.612762	0.5	0.369	1.48001e-05	4	P2ry14
Dnmt3a4	7.2047e-10	-0.30159	0.791	0.853	1.5565e-05	4	Dnmt3a
Kcnq1ot14	7.60845e-10	-0.239794	0.918	0.954	1.64373e-05	4	Kcnq1ot1
Lncpint4	1.18585e-09	-0.221573	0.964	0.976	2.56191e-05	4	Lncpint
Pid12	1.38197e-09	-0.264666	0.887	0.937	2.9856e-05	4	Pid1
Gm415054	1.47647e-09	0.455089	0.657	0.552	3.18977e-05	4	Gm41505
Ctnna34	1.85546e-09	0.58449	0.579	0.465	4.00855e-05	4	Ctnna3
Rgs61	2.19391e-09	-0.128465	1	1	4.73973e-05	4	Rgs6
Kalrn4	2.20422e-09	-0.299302	0.78	0.854	4.76199e-05	4	Kalrn
mt-Atp64	4.0371e-09	0.489686	0.603	0.488	8.72175e-05	4	mt-Atp6
Nav14	5.7789e-09	-0.210577	0.954	0.975	0.000124847	4	Nav1
mt-Nd44	6.40398e-09	0.574341	0.446	0.319	0.000138352	4	mt-Nd4
Il1rapl22	6.9914e-09	0.762859	0.315	0.197	0.000151042	4	Il1rapl2
Gm202754	8.67947e-09	0.475546	0.551	0.434	0.000187511	4	Gm20275
Sez6l5	9.12424e-09	-0.280904	0.841	0.881	0.00019712	4	Sez6l
Ank33	1.3141e-08	-0.183347	0.99	0.987	0.000283898	4	Ank3
Sik33	1.44308e-08	-0.272392	0.789	0.856	0.000311763	4	Sik3
5330438D12Rik4	2.06682e-08	0.406652	0.613	0.503	0.000446515	4	5330438D12Rik
Clstn21	3.99243e-08	-0.140177	1	1	0.000862524	4	Clstn2
Kcnd34	4.73128e-08	-0.143779	0.998	1	0.00102214	4	Kcnd3
Gm472714	5.42635e-08	0.414156	0.637	0.528	0.00117231	4	Gm47271
Lrp1b3	6.754e-08	0.129057	1	1	0.00145914	4	Lrp1b
Gm10433	6.84133e-08	-0.38281	0.452	0.576	0.001478	4	Gm1043
Sdk14	8.49998e-08	-0.275602	0.848	0.874	0.00183634	4	Sdk1
Slc16a44	8.91678e-08	0.905437	0.202	0.11	0.00192638	4	Slc16a4
Macf14	1.11627e-07	-0.152538	0.991	0.997	0.00241158	4	Macf1
Slc24a54	1.15851e-07	0.559109	0.45	0.344	0.00250284	4	Slc24a5
Frmd4b2	1.23911e-07	-0.179446	0.977	0.99	0.00267698	4	Frmd4b
Cmip4	1.2785e-07	-0.306507	0.713	0.778	0.00276206	4	Cmip
Snap252	1.85324e-07	0.157071	0.988	0.974	0.00400373	4	Snap25
Ror24	1.8858e-07	1.02097	0.254	0.16	0.00407409	4	Ror2
Atp1a33	1.9582e-07	-0.312892	0.707	0.795	0.00423049	4	Atp1a3
Nos1ap4	2.25414e-07	-0.159762	0.982	0.978	0.00486984	4	Nos1ap
Gpr158	2.31467e-07	-0.108421	1	1	0.00500061	4	Gpr158
Ddx57	2.41077e-07	0.322672	0.771	0.702	0.00520823	4	Ddx5
Pcdh152	2.62135e-07	0.137258	1	0.999	0.00566316	4	Pcdh15
Prickle23	4.25278e-07	-0.153725	0.996	0.995	0.00918771	4	Prickle2
Rcan22	4.57541e-07	-0.214117	0.969	0.967	0.00988471	4	Rcan2
mt-Nd24	6.01096e-07	0.655705	0.323	0.226	0.0129861	4	mt-Nd2
mt-Co14	6.32667e-07	0.327416	0.698	0.617	0.0136681	4	mt-Co1
Arhgap242	7.37028e-07	-0.438279	0.375	0.479	0.0159228	4	Arhgap24
4930419G24Rik4	7.69429e-07	0.215282	0.816	0.765	0.0166227	4	4930419G24Rik
Mycbp23	8.29575e-07	-0.13558	0.993	0.997	0.0179221	4	Mycbp2
Atxn12	9.6368e-07	-0.187788	0.956	0.975	0.0208193	4	Atxn1
Klhl293	9.79132e-07	-0.300927	0.696	0.77	0.0211532	4	Klhl29
Acer23	1.28622e-06	1.13451	0.177	0.101	0.0277874	4	Acer2
Rbms32	1.49175e-06	-0.116625	1	1	0.0322277	4	Rbms3
9530059O14Rik3	1.55582e-06	-0.176693	0.976	0.984	0.0336119	4	9530059O14Rik
Cmss14	1.69057e-06	-0.394139	0.477	0.572	0.0365231	4	Cmss1
Grm33	1.87347e-06	0.803019	0.239	0.154	0.0404743	4	Grm3
Ldlrad42	1.93682e-06	-0.173669	0.956	0.961	0.0418431	4	Ldlrad4
Eif2s3y4	2.0617e-06	0.718046	0.274	0.185	0.0445409	4	Eif2s3y
Sh3rf33	2.09437e-06	-0.348377	0.472	0.566	0.0452468	4	Sh3rf3
AC149090.15	7.38748e-74	1.65158	0.795	0.507	1.59599e-69	5	AC149090.1
Gm424185	5.91737e-61	-0.630655	0.97	0.997	1.27839e-56	5	Gm42418
mt-Co15	3.89922e-18	0.57017	0.79	0.641	8.42387e-14	5	mt-Co1
Malat15	5.55682e-16	0.156901	1	1	1.2005e-11	5	Malat1
Ube3a5	6.20896e-15	0.296214	0.941	0.884	1.34138e-10	5	Ube3a
Syne15	7.48909e-14	-0.368808	0.919	0.968	1.61794e-09	5	Syne1
mt-Co35	5.60847e-13	0.458402	0.8	0.655	1.21165e-08	5	mt-Co3
Mir124a-1hg5	8.44825e-13	0.492371	0.752	0.648	1.82516e-08	5	Mir124a-1hg
Rbm395	1.38621e-12	0.360189	0.885	0.82	2.99477e-08	5	Rbm39
Pbx13	2.34422e-12	-0.132504	1	1	5.06444e-08	5	Pbx1
mt-Atp65	2.15643e-11	0.449899	0.704	0.57	4.65875e-07	5	mt-Atp6
Snhg95	2.32619e-11	1.31539	0.2	0.085	5.02551e-07	5	Snhg9
Macf15	4.3102e-11	-0.210077	0.989	0.989	9.31176e-07	5	Macf1
Cadm21	2.06731e-10	0.229109	1	1	4.46622e-06	5	Cadm2
Gm153985	3.27372e-10	0.48649	0.691	0.584	7.07255e-06	5	Gm15398
Celf45	3.4539e-10	-0.196269	0.995	0.997	7.46181e-06	5	Celf4
Nrg3os5	4.26936e-10	0.420443	0.746	0.632	9.22353e-06	5	Nrg3os
Gria23	1.36565e-09	0.177764	0.999	0.993	2.95036e-05	5	Gria2
Fam129a5	2.75936e-09	1.42229	0.147	0.057	5.96132e-05	5	Fam129a
Wsb15	5.28468e-09	0.370631	0.755	0.678	0.00011417	5	Wsb1
Cmip5	6.24904e-09	-0.35667	0.697	0.78	0.000135004	5	Cmip
Dst5	1.35558e-08	-0.195193	0.985	0.989	0.000292859	5	Dst
1700042O10Rik5	1.36413e-08	0.32773	0.825	0.766	0.000294706	5	1700042O10Rik
Gm127095	1.85178e-08	0.762022	0.284	0.17	0.000400058	5	Gm12709
Gm351885	1.99543e-08	0.358852	0.716	0.603	0.000431092	5	Gm35188
P2ry124	2.10064e-08	0.643025	0.367	0.245	0.000453821	5	P2ry12
Nav25	2.24393e-08	-0.194102	0.976	0.981	0.000484779	5	Nav2
Gm154465	4.30371e-08	1.03206	0.19	0.096	0.000929772	5	Gm15446
AC160336.15	4.50008e-08	1.19552	0.137	0.056	0.000972198	5	AC160336.1
P2ry145	5.12196e-08	0.466005	0.663	0.57	0.00110655	5	P2ry14
1810034E14Rik5	5.35229e-08	0.785534	0.287	0.178	0.00115631	5	1810034E14Rik
Srsf55	9.60333e-08	0.368312	0.71	0.617	0.0020747	5	Srsf5
Pde4d2	1.07442e-07	0.174128	1	1	0.00232118	5	Pde4d
Agap14	1.39451e-07	-0.329066	0.7	0.762	0.00301269	5	Agap1
mt-Cytb5	1.62563e-07	0.647181	0.353	0.24	0.003512	5	mt-Cytb
Ogt5	1.84542e-07	0.28868	0.84	0.783	0.00398684	5	Ogt
Kcnq1ot15	1.89169e-07	-0.244371	0.903	0.932	0.0040868	5	Kcnq1ot1
Camta15	2.37854e-07	-0.303265	0.757	0.818	0.0051386	5	Camta1
Sgcz	3.04759e-07	0.213626	0.994	0.994	0.00658402	5	Sgcz
Ptprn24	3.42496e-07	-0.181508	0.978	0.989	0.00739928	5	Ptprn2
Rab11fip45	4.03127e-07	-0.496206	0.343	0.454	0.00870915	5	Rab11fip4
B430010I23Rik5	4.25896e-07	0.633026	0.307	0.199	0.00920106	5	B430010I23Rik
Snap253	5.70927e-07	0.179188	0.982	0.968	0.0123343	5	Snap25
Snrpf5	7.95313e-07	0.93339	0.166	0.085	0.0171819	5	Snrpf
Gls3	8.53505e-07	0.225814	0.909	0.869	0.0184391	5	Gls
Gm161835	9.47529e-07	0.42439	0.629	0.543	0.0204704	5	Gm16183
Bcas3os15	9.97764e-07	0.788893	0.219	0.128	0.0215557	5	Bcas3os1
Mycbp24	1.08001e-06	-0.149168	0.994	0.999	0.0233325	5	Mycbp2
Gm139635	1.09995e-06	0.532885	0.305	0.201	0.0237633	5	Gm13963
Gm456455	1.36198e-06	0.462188	0.498	0.391	0.0294242	5	Gm45645
Mcc2	1.39402e-06	-0.184487	0.977	0.986	0.0301163	5	Mcc
Ddx58	1.65629e-06	0.278508	0.817	0.759	0.0357826	5	Ddx5
Trps14	1.89913e-06	0.335349	0.693	0.593	0.0410288	5	Trps1
Trpm33	2.01973e-06	-0.255839	0.931	0.962	0.0436342	5	Trpm3
Ccnl11	2.18174e-06	0.548475	0.345	0.241	0.0471343	5	Ccnl1
Gm424186	2.89871e-81	-0.737958	0.974	1	6.26238e-77	6	Gm42418
AC149090.16	6.13914e-74	1.56746	0.828	0.568	1.3263e-69	6	AC149090.1
mt-Co36	2.53266e-21	0.579226	0.849	0.691	5.47157e-17	6	mt-Co3
Syne16	6.43449e-19	-0.41547	0.953	0.984	1.39011e-14	6	Syne1
Snhg96	9.74976e-18	1.94837	0.188	0.052	2.10634e-13	6	Snhg9
mt-Co16	5.94331e-17	0.493389	0.813	0.66	1.28399e-12	6	mt-Co1
Macf16	1.1248e-16	-0.269055	0.992	0.996	2.43002e-12	6	Macf1
Dst6	6.53258e-16	-0.300771	0.978	0.99	1.4113e-11	6	Dst
Mir124a-1hg6	5.42473e-15	0.567913	0.725	0.58	1.17196e-10	6	Mir124a-1hg
Malat16	1.09002e-13	0.135404	1	1	2.35487e-09	6	Malat1
Gm154466	8.24319e-13	1.44239	0.182	0.067	1.78086e-08	6	Gm15446
Rab26os6	3.59062e-12	1.44718	0.184	0.072	7.75718e-08	6	Rab26os
Snrpf6	7.77037e-12	1.18719	0.206	0.087	1.67871e-07	6	Snrpf
Zfhx34	2.11913e-10	-0.178287	1	1	4.57816e-06	6	Zfhx3
Acp16	2.84854e-10	0.550251	0.615	0.482	6.15398e-06	6	Acp1
mt-Cytb6	4.12013e-10	0.647202	0.422	0.277	8.90113e-06	6	mt-Cytb
Slc24a56	5.17153e-10	0.602817	0.54	0.399	1.11726e-05	6	Slc24a5
mt-Atp66	5.64226e-10	0.480778	0.698	0.578	1.21895e-05	6	mt-Atp6
Gm472836	1.85667e-09	-0.59767	0.446	0.562	4.01114e-05	6	Gm47283
mt-Nd46	8.32117e-09	0.47609	0.574	0.437	0.000179771	6	mt-Nd4
Srsf56	8.36896e-09	0.470431	0.685	0.59	0.000180803	6	Srsf5
1700042O10Rik6	8.77602e-09	0.348066	0.818	0.739	0.000189597	6	1700042O10Rik
Golga46	2.6467e-08	-0.491117	0.47	0.574	0.000571793	6	Golga4
Lncpint6	3.48073e-08	-0.257996	0.927	0.95	0.000751977	6	Lncpint
Luc7l25	5.10249e-08	0.217783	0.969	0.941	0.00110234	6	Luc7l2
Schip14	9.3065e-08	-0.137776	1	1	0.00201058	6	Schip1
Mycbp25	1.1166e-07	-0.179779	0.994	0.993	0.00241231	6	Mycbp2
Gm463676	1.16846e-07	0.763874	0.324	0.216	0.00252434	6	Gm46367
Fam129a6	1.2137e-07	0.948027	0.178	0.09	0.00262207	6	Fam129a
Cers44	2.13762e-07	-0.362111	0.677	0.743	0.00461811	6	Cers4
Gm127096	2.49194e-07	0.803161	0.266	0.165	0.00538358	6	Gm12709
Gm456456	2.94563e-07	0.408943	0.511	0.387	0.00636375	6	Gm45645
Ube3a6	3.09453e-07	0.127408	0.943	0.917	0.00668542	6	Ube3a
Mef2c6	3.84371e-07	0.498946	0.512	0.402	0.00830395	6	Mef2c
Car114	3.91862e-07	0.999652	0.174	0.091	0.00846579	6	Car11
Ror26	6.42384e-07	1.05083	0.183	0.1	0.0138781	6	Ror2
1810034E14Rik6	1.18251e-06	0.582594	0.285	0.183	0.025547	6	1810034E14Rik
Zim35	1.19932e-06	1.10931	0.124	0.056	0.0259102	6	Zim3
Sez6l7	1.61342e-06	-0.285089	0.788	0.846	0.0348564	6	Sez6l
Gm153986	1.976e-06	0.432363	0.553	0.447	0.0426896	6	Gm15398
mt-Nd26	2.0514e-06	0.466397	0.403	0.291	0.0443184	6	mt-Nd2
Dscam1	2.14859e-06	-0.112533	0.999	1	0.0464181	6	Dscam
Mdn15	2.28791e-06	-0.367915	0.614	0.691	0.0494281	6	Mdn1
Gm351886	2.30061e-06	0.421135	0.577	0.485	0.0497023	6	Gm35188
AC149090.17	2.4919e-65	1.48298	0.824	0.616	5.3835e-61	7	AC149090.1
Gm424187	2.02846e-64	-0.654804	0.983	0.996	4.38229e-60	7	Gm42418
mt-Co37	2.1067e-20	0.57666	0.838	0.663	4.55131e-16	7	mt-Co3
Syne17	6.38255e-20	-0.464261	0.941	0.973	1.37889e-15	7	Syne1
Malat17	7.92811e-18	0.169093	1	1	1.71279e-13	7	Malat1
Snhg97	4.46321e-17	1.79729	0.2	0.06	9.64232e-13	7	Snhg9
Dst7	9.93607e-15	-0.305316	0.989	0.994	2.14659e-10	7	Dst
mt-Co17	1.04399e-14	0.491745	0.798	0.635	2.25543e-10	7	mt-Co1
mt-Atp67	1.5234e-14	0.562181	0.705	0.54	3.29115e-10	7	mt-Atp6
Ube3a7	1.85186e-13	0.255991	0.963	0.892	4.00076e-09	7	Ube3a
Sik36	7.96281e-13	-0.494147	0.7	0.816	1.72029e-08	7	Sik3
Snhg11	1.85566e-11	0.109778	1	1	4.00897e-07	7	Snhg11
Dscam2	3.61401e-11	-0.175083	0.999	1	7.8077e-07	7	Dscam
Cmip7	3.8257e-11	-0.407085	0.78	0.86	8.26503e-07	7	Cmip
1700042O10Rik7	2.86958e-10	0.400771	0.787	0.697	6.19944e-06	7	1700042O10Rik
Ksr26	3.36917e-10	-0.374915	0.719	0.817	7.27876e-06	7	Ksr2
mt-Co27	3.805e-10	0.558311	0.543	0.403	8.22033e-06	7	mt-Co2
Fam129a7	4.30962e-10	1.23274	0.215	0.103	9.3105e-06	7	Fam129a
Mycbp26	5.57184e-10	-0.204509	0.996	0.999	1.20374e-05	7	Mycbp2
Lncpint7	8.57728e-10	-0.333556	0.938	0.969	1.85303e-05	7	Lncpint
Cdh87	2.24438e-09	0.46054	0.779	0.689	4.84876e-05	7	Cdh8
Slc24a57	4.07343e-09	0.528575	0.624	0.528	8.80023e-05	7	Slc24a5
Ror27	5.45871e-09	1.17755	0.271	0.158	0.00011793	7	Ror2
Olfm31	9.48704e-09	0.541173	0.508	0.368	0.000204958	7	Olfm3
Ogt7	1.03187e-08	0.383368	0.765	0.659	0.000222924	7	Ogt
Macf17	1.1655e-08	-0.18403	0.995	0.991	0.000251795	7	Macf1
Pde10a3	1.34605e-08	-0.544382	0.913	0.947	0.0002908	7	Pde10a
Car102	1.42673e-08	0.526096	0.615	0.499	0.00030823	7	Car10
Gm127097	1.43875e-08	0.829851	0.272	0.157	0.000310827	7	Gm12709
Mir124a-1hg7	1.90394e-08	0.473917	0.612	0.494	0.000411327	7	Mir124a-1hg
Luc7l26	2.5909e-08	0.247865	0.976	0.94	0.000559739	7	Luc7l2
Gm269177	2.97593e-08	-0.286818	0.899	0.936	0.00064292	7	Gm26917
Trim29	4.11659e-08	-0.32653	0.834	0.873	0.000889348	7	Trim2
Gm154467	4.51827e-08	1.10173	0.179	0.087	0.000976127	7	Gm15446
Ntrk26	5.51569e-08	-0.46819	0.868	0.902	0.00119161	7	Ntrk2
Srrm24	7.26159e-08	-0.266084	0.9	0.944	0.00156879	7	Srrm2
Ddah15	7.98186e-08	-0.391672	0.757	0.795	0.0017244	7	Ddah1
Gm351887	8.1786e-08	0.323416	0.773	0.653	0.0017669	7	Gm35188
Mapk107	1.10701e-07	-0.234974	0.935	0.967	0.00239159	7	Mapk10
Gm300546	1.39034e-07	0.873144	0.205	0.109	0.00300369	7	Gm30054
Ntn15	1.72693e-07	-0.323748	0.835	0.862	0.00373086	7	Ntn1
Epha57	1.92048e-07	0.191775	0.986	0.983	0.00414901	7	Epha5
Nfkb27	1.98309e-07	0.910743	0.222	0.126	0.00428426	7	Nfkb2
C797987	2.03495e-07	0.744236	0.262	0.158	0.0043963	7	C79798
Fat33	4.43047e-07	0.373456	0.67	0.56	0.00957159	7	Fat3
Usp291	5.24957e-07	-0.333712	0.964	0.969	0.0113412	7	Usp29
Ryr25	8.09438e-07	-0.287744	0.816	0.852	0.0174871	7	Ryr2
mt-Nd47	8.6642e-07	0.474452	0.494	0.388	0.0187181	7	mt-Nd4
Gm500137	1.15426e-06	0.855001	0.199	0.112	0.0249366	7	Gm50013
Xkr67	1.16846e-06	-0.257775	0.895	0.904	0.0252435	7	Xkr6
Slc35f13	1.20329e-06	0.246594	0.908	0.893	0.0259959	7	Slc35f1
B830012L14Rik2	1.32352e-06	-0.26908	0.866	0.893	0.0285932	7	B830012L14Rik
Lsamp2	1.7481e-06	-0.110754	1	1	0.037766	7	Lsamp
Frmd4a6	1.83804e-06	-0.127504	0.998	1	0.039709	7	Frmd4a
1700016P03Rik2	1.88391e-06	-0.694441	0.215	0.316	0.0407	7	1700016P03Rik
Ctns7	1.9683e-06	0.971057	0.151	0.076	0.0425232	7	Ctns
5330438D12Rik7	2.23224e-06	0.331406	0.603	0.5	0.0482254	7	5330438D12Rik
Gm424188	1.56659e-65	-0.704666	0.973	0.994	3.38445e-61	8	Gm42418
AC149090.18	6.66479e-54	1.68838	0.776	0.495	1.43986e-49	8	AC149090.1
Ube3a8	1.97899e-26	0.490821	0.95	0.892	4.2754e-22	8	Ube3a
Malat18	2.92224e-26	0.168833	1	1	6.3132e-22	8	Malat1
Erc25	3.52758e-26	-0.162098	1	1	7.62098e-22	8	Erc2
Schip15	6.23021e-19	-0.150956	1	1	1.34597e-14	8	Schip1
Pbx14	3.60693e-16	-0.155731	1	1	7.79241e-12	8	Pbx1
1700042O10Rik8	8.86907e-16	0.523307	0.865	0.796	1.91607e-11	8	1700042O10Rik
Lncpint8	1.08572e-14	-0.320028	0.954	0.979	2.34558e-10	8	Lncpint
Mir124a-1hg8	2.73341e-14	0.440221	0.906	0.838	5.90526e-10	8	Mir124a-1hg
Fam155a2	1.02076e-13	-0.139062	1	1	2.20526e-09	8	Fam155a
Gm206427	1.3898e-12	0.546523	0.775	0.657	3.00253e-08	8	Gm20642
Nos1ap6	2.39479e-11	-0.266948	0.97	0.985	5.17371e-07	8	Nos1ap
Prkca7	6.62738e-11	-0.167466	1	1	1.43178e-06	8	Prkca
Gm153988	8.31817e-11	0.398929	0.886	0.805	1.79706e-06	8	Gm15398
Leng98	1.06879e-10	0.618478	0.632	0.514	2.30902e-06	8	Leng9
Snhg98	2.22403e-10	1.45983	0.197	0.073	4.80479e-06	8	Snhg9
Tmem178b5	1.29754e-09	-0.182267	0.999	1	2.80321e-05	8	Tmem178b
Dab12	1.86967e-09	-0.140903	0.999	0.998	4.03924e-05	8	Dab1
Nrg3os8	2.65651e-09	0.537347	0.652	0.52	5.73912e-05	8	Nrg3os
Kcnd35	5.5046e-09	-0.170813	0.997	1	0.000118921	8	Kcnd3
Fgfr27	9.74862e-09	0.35742	0.817	0.696	0.000210609	8	Fgfr2
Rcan23	1.1982e-08	-0.228123	0.967	0.975	0.000258859	8	Rcan2
Rreb14	1.54769e-08	-0.281031	0.937	0.963	0.000334363	8	Rreb1
Gm351888	2.60078e-08	0.426996	0.756	0.68	0.000561873	8	Gm35188
Gm202756	3.23893e-08	0.509773	0.53	0.391	0.000699739	8	Gm20275
Srsf58	7.96649e-08	0.454542	0.678	0.568	0.00172108	8	Srsf5
Gabra27	1.00236e-07	0.783355	0.37	0.245	0.00216551	8	Gabra2
Sez6l9	1.02444e-07	-0.252883	0.932	0.967	0.0022132	8	Sez6l
Frmd4b3	1.06673e-07	-0.201194	0.976	0.99	0.00230457	8	Frmd4b
Gm369757	1.75821e-07	0.508929	0.571	0.447	0.00379845	8	Gm36975
Dst8	1.96899e-07	-0.182204	0.99	0.988	0.00425381	8	Dst
Prickle24	2.65127e-07	-0.19886	0.987	0.996	0.00572781	8	Prickle2
Apba17	6.14889e-07	-0.129308	1	1	0.0132841	8	Apba1
Rab6b7	9.7468e-07	-0.355238	0.571	0.686	0.021057	8	Rab6b
B3galt11	9.9739e-07	-0.128199	1	1	0.0215476	8	B3galt1
Cmip8	1.20925e-06	-0.296768	0.695	0.79	0.0261246	8	Cmip
Gabbr27	1.26567e-06	-0.268883	0.824	0.89	0.0273435	8	Gabbr2
Rbms34	1.40893e-06	-0.1207	1	1	0.0304385	8	Rbms3
Gm415058	1.47096e-06	0.381893	0.663	0.557	0.0317785	8	Gm41505
Shisa95	1.51933e-06	-0.319483	0.716	0.794	0.0328236	8	Shisa9
Nfkb28	2.17575e-06	1.02026	0.191	0.098	0.047005	8	Nfkb2
Ddx511	2.27136e-06	0.348457	0.783	0.705	0.0490705	8	Ddx5
Gm424189	2.15832e-64	-0.690844	0.973	0.993	4.66284e-60	9	Gm42418
AC149090.19	4.11467e-53	1.38656	0.808	0.558	8.88933e-49	9	AC149090.1
Snhg99	6.09292e-21	2.05902	0.22	0.055	1.31631e-16	9	Snhg9
mt-Atp69	1.53964e-15	0.603571	0.734	0.566	3.32624e-11	9	mt-Atp6
Syne19	2.84604e-14	-0.366887	0.959	0.979	6.14858e-10	9	Syne1
mt-Co39	3.23992e-14	0.524855	0.807	0.707	6.99952e-10	9	mt-Co3
mt-Cytb9	1.82833e-13	1.00121	0.399	0.237	3.94993e-09	9	mt-Cytb
Malat19	1.97456e-13	0.140145	1	1	4.26584e-09	9	Malat1
mt-Co19	9.76965e-13	0.472943	0.801	0.685	2.11063e-08	9	mt-Co1
Ddx512	8.5575e-12	0.436486	0.817	0.721	1.84876e-07	9	Ddx5
Ptprz12	1.79026e-11	0.396012	0.882	0.824	3.86768e-07	9	Ptprz1
Schip16	2.70284e-10	-0.13543	1	1	5.83921e-06	9	Schip1
Gm127099	6.60957e-10	0.833865	0.298	0.163	1.42793e-05	9	Gm12709
Sema5b7	6.76066e-10	-0.29792	0.882	0.909	1.46057e-05	9	Sema5b
Slc18a24	1.0752e-09	0.252377	0.981	0.961	2.32286e-05	9	Slc18a2
Mir124a-1hg9	1.16028e-09	0.420217	0.767	0.641	2.50668e-05	9	Mir124a-1hg
Gm472839	1.46165e-09	-0.657212	0.443	0.569	3.15776e-05	9	Gm47283
Ube3a9	3.8988e-09	0.206167	0.946	0.901	8.42298e-05	9	Ube3a
Zfhx36	7.06395e-09	-0.150415	1	1	0.00015261	9	Zfhx3
Gm154469	1.10018e-08	1.18497	0.172	0.076	0.000237682	9	Gm15446
mt-Nd29	4.09247e-08	0.640053	0.396	0.269	0.000884137	9	mt-Nd2
Dpysl27	1.05263e-07	-0.412417	0.659	0.728	0.0022741	9	Dpysl2
Dcc2	1.90406e-07	0.175478	0.999	0.999	0.00411352	9	Dcc
Dst9	1.91358e-07	-0.203338	0.984	0.982	0.00413411	9	Dst
Luc7l28	2.02144e-07	0.218012	0.966	0.938	0.00436711	9	Luc7l2
Rchy19	2.2725e-07	0.724366	0.272	0.162	0.00490952	9	Rchy1
Sez6l10	2.90505e-07	-0.240592	0.908	0.928	0.00627607	9	Sez6l
Srsf59	4.058e-07	0.355935	0.736	0.631	0.00876691	9	Srsf5
Zfp2077	4.17061e-07	0.417869	0.573	0.452	0.00901019	9	Zfp207
Rbm399	4.30284e-07	0.292048	0.877	0.816	0.00929585	9	Rbm39
Macf19	4.659e-07	-0.18172	0.986	0.992	0.0100653	9	Macf1
Gm283767	4.8369e-07	0.599331	0.399	0.286	0.0104496	9	Gm28376
Grik37	6.40516e-07	-0.297465	0.823	0.848	0.0138377	9	Grik3
Rbfox39	7.26173e-07	-0.345786	0.68	0.762	0.0156882	9	Rbfox3
Csmd27	7.39585e-07	-0.244625	0.926	0.947	0.015978	9	Csmd2
Sf17	7.77048e-07	0.75241	0.26	0.158	0.0167874	9	Sf1
Gm269179	9.64458e-07	-0.266115	0.889	0.94	0.0208361	9	Gm26917
Aste17	1.15158e-06	0.881115	0.172	0.088	0.0248787	9	Aste1
Slc24a59	1.23584e-06	0.527847	0.513	0.41	0.0266991	9	Slc24a5
Snrpf9	1.63437e-06	0.979296	0.157	0.078	0.0353088	9	Snrpf
mt-Nd49	1.96666e-06	0.448781	0.535	0.426	0.0424877	9	mt-Nd4
Gm4241810	3.1533e-57	-0.716801	0.975	1	6.81238e-53	10	Gm42418
AC149090.110	2.76689e-48	1.51836	0.831	0.629	5.97758e-44	10	AC149090.1
Malat110	2.53697e-35	0.216123	1	1	5.48087e-31	10	Malat1
Ube3a10	1.39492e-32	0.635724	0.96	0.877	3.01358e-28	10	Ube3a
Fam155a3	5.19089e-14	-0.14455	1	1	1.12144e-09	10	Fam155a
Schip17	8.20334e-14	-0.152791	1	1	1.77225e-09	10	Schip1
Mir124a-1hg10	1.58708e-13	0.454293	0.892	0.804	3.42872e-09	10	Mir124a-1hg
Mir100hg6	1.19808e-12	0.277656	0.989	0.978	2.58834e-08	10	Mir100hg
Dgki10	2.90165e-12	-0.314329	0.946	0.98	6.26872e-08	10	Dgki
Erc26	3.90942e-12	-0.1279	1	1	8.4459e-08	10	Erc2
Fgfr29	4.76821e-12	0.548528	0.766	0.665	1.03012e-07	10	Fgfr2
Gm206429	1.15645e-11	0.591347	0.756	0.643	2.49839e-07	10	Gm20642
Dst10	1.68158e-11	-0.270987	0.985	0.998	3.63289e-07	10	Dst
Gm153989	4.22441e-11	0.571556	0.799	0.699	9.1264e-07	10	Gm15398
1700042O10Rik10	7.534e-11	0.420752	0.899	0.828	1.62764e-06	10	1700042O10Rik
Syne110	1.25754e-09	-0.306744	0.917	0.962	2.71678e-05	10	Syne1
Rbms36	2.30893e-09	-0.150961	0.999	1	4.98821e-05	10	Rbms3
Pbx15	2.74282e-09	-0.122091	1	1	5.9256e-05	10	Pbx1
Grid18	4.10883e-09	-0.269348	0.968	0.991	8.87672e-05	10	Grid1
Leng910	4.13897e-09	0.592061	0.625	0.48	8.94184e-05	10	Leng9
4930419G24Rik10	7.67108e-09	0.466641	0.766	0.681	0.000165726	10	4930419G24Rik
Gm202758	8.00634e-09	0.603053	0.554	0.408	0.000172969	10	Gm20275
P2ry1410	8.75763e-09	0.69308	0.536	0.408	0.0001892	10	P2ry14
Apba18	1.122e-08	-0.172772	0.999	1	0.000242398	10	Apba1
Lncpint10	1.13352e-08	-0.267305	0.949	0.98	0.000244885	10	Lncpint
Cmip10	1.79286e-08	-0.359127	0.705	0.826	0.00038733	10	Cmip
Kcnd36	1.82421e-08	-0.175655	0.998	1	0.000394102	10	Kcnd3
Sez6l11	1.93674e-08	-0.323494	0.878	0.933	0.000418414	10	Sez6l
Nos1ap8	2.17733e-08	-0.233485	0.979	0.989	0.000470391	10	Nos1ap
Xkr610	2.35781e-08	-0.29802	0.847	0.908	0.000509381	10	Xkr6
Snhg112	2.43388e-08	0.100627	1	1	0.000525816	10	Snhg11
mt-Co310	2.65731e-08	0.440067	0.764	0.674	0.000574086	10	mt-Co3
Rgs65	5.36024e-08	-0.185103	0.997	1	0.00115803	10	Rgs6
D030068K23Rik9	1.17686e-07	0.480338	0.646	0.518	0.00254248	10	D030068K23Rik
Celf49	1.83652e-07	-0.183521	0.998	0.991	0.00396761	10	Celf4
Snrpf10	2.12843e-07	1.42375	0.159	0.06	0.00459827	10	Snrpf
Macf110	2.22343e-07	-0.18414	0.99	0.998	0.0048035	10	Macf1
Snhg910	2.27562e-07	1.24213	0.2	0.092	0.00491624	10	Snhg9
Nav29	2.32972e-07	-0.185719	0.98	0.982	0.00503313	10	Nav2
Gm165999	2.58191e-07	0.587351	0.464	0.321	0.00557796	10	Gm16599
Gpr1582	2.86615e-07	-0.133634	1	1	0.00619204	10	Gpr158
Csmd28	3.4646e-07	-0.220497	0.964	0.989	0.00748492	10	Csmd2
mt-Co110	3.92532e-07	0.435482	0.726	0.614	0.00848026	10	mt-Co1
Prpf4b10	4.52266e-07	0.33598	0.818	0.763	0.00977075	10	Prpf4b
Tmem178b6	5.28077e-07	-0.159179	0.993	0.996	0.0114086	10	Tmem178b
Gm4727110	5.28591e-07	0.641286	0.473	0.346	0.0114197	10	Gm47271
Ctnnd21	7.18605e-07	-0.129832	1	1	0.0155247	10	Ctnnd2
Rcan24	9.50104e-07	-0.238268	0.958	0.958	0.020526	10	Rcan2
Ctnna310	1.09996e-06	0.406109	0.796	0.714	0.0237636	10	Ctnna3
Sorcs28	1.37718e-06	-0.397097	0.637	0.734	0.0297526	10	Sorcs2
Sorbs18	1.51523e-06	-0.303653	0.718	0.817	0.0327349	10	Sorbs1
9530059O14Rik5	1.80212e-06	-0.214735	0.964	0.984	0.0389331	10	9530059O14Rik
Wsb110	1.85246e-06	0.342898	0.81	0.748	0.0400205	10	Wsb1
Tjp16	1.93242e-06	-0.30057	0.773	0.835	0.041748	10	Tjp1
Gm269369	2.05038e-06	0.520737	0.52	0.397	0.0442965	10	Gm26936
Gm374599	2.06341e-06	0.374451	0.72	0.636	0.0445778	10	Gm37459
Cadm36	2.24971e-06	-0.539338	0.296	0.422	0.0486027	10	Cadm3
Gm4241811	1.04658e-65	-0.777858	0.98	0.995	2.26102e-61	11	Gm42418
AC149090.111	3.22781e-62	1.54978	0.846	0.562	6.97335e-58	11	AC149090.1
Syne111	1.61057e-14	-0.378951	0.982	0.979	3.47947e-10	11	Syne1
Malat111	3.05531e-14	0.135016	1	1	6.60069e-10	11	Malat1
Snhg911	2.88132e-12	1.49171	0.214	0.078	6.22481e-08	11	Snhg9
Gm2691710	4.81397e-12	-0.387467	0.906	0.95	1.04001e-07	11	Gm26917
Macf111	3.20723e-11	-0.201702	0.997	0.995	6.9289e-07	11	Macf1
mt-Co311	1.8184e-10	0.488641	0.788	0.681	3.92846e-06	11	mt-Co3
Slc24a511	1.12681e-09	0.808283	0.461	0.319	2.43435e-05	11	Slc24a5
Ogt11	1.92624e-09	0.376604	0.868	0.772	4.16145e-05	11	Ogt
mt-Nd111	2.95548e-09	0.713713	0.441	0.291	6.38503e-05	11	mt-Nd1
Leng911	5.59554e-09	0.448493	0.633	0.463	0.000120886	11	Leng9
Ube3a11	7.1032e-09	0.209458	0.954	0.895	0.000153458	11	Ube3a
Gm3518811	1.22619e-08	0.536603	0.513	0.353	0.000264907	11	Gm35188
Dst11	1.36714e-08	-0.239322	0.974	0.99	0.000295357	11	Dst
Mycbp28	3.38613e-08	-0.206833	0.985	0.992	0.00073154	11	Mycbp2
Gm1544611	6.08279e-08	1.09035	0.201	0.096	0.00131413	11	Gm15446
Srsf511	6.80611e-08	0.429915	0.716	0.604	0.00147039	11	Srsf5
Mir124a-1hg11	1.04781e-07	0.396117	0.754	0.649	0.0022637	11	Mir124a-1hg
Cdh89	3.55764e-07	0.20785	0.999	0.994	0.00768592	11	Cdh8
Gm4728311	4.26424e-07	-0.55351	0.435	0.558	0.00921246	11	Gm47283
mt-Co111	4.67913e-07	0.402842	0.761	0.682	0.0101088	11	mt-Co1
mt-Nd411	6.82297e-07	0.501965	0.531	0.411	0.0147403	11	mt-Nd4
Antxr13	1.71424e-06	-1.35444	0.056	0.129	0.0370344	11	Antxr1
Tra2a9	1.99695e-06	0.267951	0.819	0.733	0.0431422	11	Tra2a
mt-Atp611	2.02222e-06	0.451757	0.678	0.596	0.043688	11	mt-Atp6
AC149090.112	6.44535e-41	1.60205	0.813	0.583	1.39245e-36	12	AC149090.1
Gm4241812	5.6507e-39	-0.665581	0.972	0.998	1.22078e-34	12	Gm42418
Malat112	1.82042e-11	0.159428	1	1	3.93284e-07	12	Malat1
Mir124a-1hg12	9.23073e-11	0.651144	0.703	0.521	1.99421e-06	12	Mir124a-1hg
Cmip12	2.44496e-09	-0.459784	0.805	0.846	5.28208e-05	12	Cmip
Gabbr210	4.23198e-08	-0.443357	0.801	0.874	0.000914276	12	Gabbr2
mt-Co112	5.39941e-08	0.431955	0.825	0.69	0.00116649	12	mt-Co1
Ube3a12	5.70431e-08	0.282159	0.959	0.915	0.00123236	12	Ube3a
Gm1270912	1.50802e-07	1.15355	0.266	0.128	0.00325793	12	Gm12709
Syne112	1.86229e-07	-0.319899	0.959	0.991	0.00402329	12	Syne1
Epha512	2.97089e-07	0.226774	0.996	0.993	0.00641832	12	Epha5
mt-Cytb12	5.714e-07	0.748239	0.433	0.282	0.0123445	12	mt-Cytb
Ddx515	9.74121e-07	0.439713	0.752	0.616	0.0210449	12	Ddx5
Sfxn312	1.17557e-06	0.954807	0.276	0.145	0.0253971	12	Sfxn3
Gm1544612	1.21207e-06	1.41691	0.161	0.059	0.0261855	12	Gm15446
Gm4241813	7.74482e-44	-0.700663	0.974	1	1.67319e-39	13	Gm42418
AC149090.113	1.67449e-40	1.67396	0.792	0.485	3.61757e-36	13	AC149090.1
Malat113	2.44737e-16	0.172204	1	1	5.2873e-12	13	Malat1
Syne113	4.43268e-13	-0.448187	0.91	0.97	9.57636e-09	13	Syne1
Mir124a-1hg13	4.4875e-11	0.586497	0.773	0.653	9.69479e-07	13	Mir124a-1hg
mt-Co113	3.3536e-10	0.582986	0.803	0.651	7.24513e-06	13	mt-Co1
Cadm25	6.4097e-10	0.27603	1	1	1.38475e-05	13	Cadm2
mt-Atp613	3.20832e-09	0.654045	0.676	0.506	6.93125e-05	13	mt-Atp6
Ube3a13	9.03322e-09	0.290974	0.927	0.897	0.000195154	13	Ube3a
Gm42586	6.26962e-08	0.361021	0.888	0.772	0.00135449	13	Gm4258
Acp113	2.26521e-07	0.600713	0.599	0.439	0.00489376	13	Acp1
mt-Co313	2.37546e-07	0.460025	0.783	0.669	0.00513194	13	mt-Co3
Sgcd5	3.49143e-07	-0.130569	1	1	0.00754288	13	Sgcd
Dst13	8.16746e-07	-0.255127	0.974	0.989	0.017645	13	Dst
mt-Nd413	1.43523e-06	0.619902	0.554	0.411	0.0310067	13	mt-Nd4
Sgcz4	1.78347e-06	0.312703	0.974	0.961	0.0385302	13	Sgcz
AC149090.114	6.11259e-40	1.41887	0.861	0.599	1.32056e-35	14	AC149090.1
Gm4241814	8.99841e-35	-0.634336	0.975	0.995	1.94402e-30	14	Gm42418
Gm1544614	1.94859e-11	2.10011	0.211	0.051	4.20973e-07	14	Gm15446
mt-Atp614	7.85275e-11	0.736646	0.691	0.534	1.69651e-06	14	mt-Atp6
Rbms37	2.55544e-09	-0.273091	0.994	0.997	5.52078e-05	14	Rbms3
Zfhx38	2.82129e-08	-0.229454	1	1	0.000609511	14	Zfhx3
Snhg914	8.34038e-08	1.50289	0.21	0.079	0.00180186	14	Snhg9
Syne114	1.34593e-07	-0.28428	0.962	0.97	0.00290774	14	Syne1
Schip110	1.7147e-07	-0.129278	1	1	0.00370443	14	Schip1
Gm4728314	3.02717e-07	-0.508697	0.47	0.637	0.00653991	14	Gm47283
Ebf310	3.18946e-07	-0.319914	0.895	0.965	0.0068905	14	Ebf3
Mir124a-1hg14	4.99793e-07	0.598219	0.682	0.588	0.0107975	14	Mir124a-1hg
Asic210	7.03879e-07	-0.39752	0.838	0.927	0.0152066	14	Asic2
mt-Co314	8.8169e-07	0.475249	0.785	0.694	0.019048	14	mt-Co3
Gm4241815	4.34125e-36	-0.804572	0.944	1	9.37883e-32	15	Gm42418
AC149090.115	2.34707e-33	1.40624	0.871	0.619	5.07062e-29	15	AC149090.1
mt-Co315	4.21005e-11	0.590493	0.866	0.754	9.09538e-07	15	mt-Co3
mt-Co115	1.6883e-10	0.546825	0.838	0.665	3.64741e-06	15	mt-Co1
mt-Atp615	4.45913e-07	0.475122	0.732	0.593	0.0096335	15	mt-Atp6
Syne115	8.99182e-07	-0.263415	0.967	0.977	0.0194259	15	Syne1
Gm4241816	4.22021e-20	-0.593208	0.978	0.996	9.11733e-16	17	Gm42418
AC149090.116	6.04838e-16	1.05402	0.848	0.672	1.30669e-11	17	AC149090.1
Rnf22011	1.94337e-10	-0.54311	0.946	0.978	4.19845e-06	17	Rnf220
Malat115	2.80089e-10	0.229489	1	1	6.05104e-06	17	Malat1
Tenm48	2.18333e-08	-0.444228	0.918	0.969	0.000471687	17	Tenm4
Vsnl13	5.65823e-07	0.488987	0.902	0.808	0.012224	17	Vsnl1
Celf21	1.50839e-06	-0.274125	1	1	0.0325873	17	Celf2
1700042O10Rik16	1.87653e-06	0.788404	0.541	0.345	0.0405405	17	1700042O10Rik
Dst16	2.29195e-06	-0.268461	0.975	0.974	0.0495152	17	Dst
AC149090.117	1.36515e-14	1.52449	0.781	0.51	2.94927e-10	18	AC149090.1
Gm4241817	2.10579e-13	-0.608368	0.965	1	4.54935e-09	18	Gm42418
AC149090.118	2.01218e-18	1.85169	0.788	0.348	4.34712e-14	19	AC149090.1
Gm4241818	6.68219e-17	-0.783162	0.955	0.995	1.44362e-12	19	Gm42418
Syne118	5.00878e-07	-0.437382	0.985	0.995	0.010821	19	Syne1
Usp295	8.96668e-07	0.579892	0.985	0.99	0.0193716	19	Usp29
AC149090.119	1.44578e-08	1.22667	0.845	0.604	0.000312346	20	AC149090.1
Gm4241819	3.67806e-08	-0.657367	0.973	1	0.000794609	20	Gm42418
